# Supplementary material for: Entorhinal grid-like codes and time-locked network dynamics track others navigating through space
Source: Nat Commun. 2023 Jan 31;14:231. doi: 10.1038/s41467-023-35819-3 (PMC9889810; doi:10.1038/s41467-023-35819-3)
Supplement: Supplementary file 4 — Source Data [file 41467_2023_35819_MOESM4_ESM.zip]

Archive with 57 entries (45 files):
- Source-Data-Fig-1d/behavioral_performance_N59.csv
- Source-Data-Fig-2/.DS_Store
- Source-Data-Fig-2/panel-a_observation-navigation/
- Source-Data-Fig-2/panel-a_observation-navigation/onesamplettest_swratopup_other-self_N58_con_1_p001_k91_thresholded.nii
- Source-Data-Fig-2/panel-a_observation-navigation/onesamplettest_swratopup_other-self_N58_spmT_0001_unthresholded.nii
- Source-Data-Fig-2/panel-a_observation-navigation/onesamplettest_swratopup_other-self_N58_statistics_table_thresholded.txt
- Source-Data-Fig-2/panel-b_navigatino-observation/
- Source-Data-Fig-2/panel-b_navigatino-observation/onesamplettest_swratopup_self-other_N58_con_1_p001_k91_thresholded.nii
- Source-Data-Fig-2/panel-b_navigatino-observation/onesamplettest_swratopup_self-other_N58_spmT_0001_unthresholded.nii
- Source-Data-Fig-2/panel-b_navigatino-observation/onesamplettest_swratopup_self-other_N58_statistics_table_thresholded.txt
- Source-Data-Fig-2/panel-c_baseline/
- Source-Data-Fig-2/panel-c_baseline/onesamplettest_swratopup_other_N58_con_1_p001_k80_thresholded.nii
- Source-Data-Fig-2/panel-c_baseline/onesamplettest_swratopup_other_N58_spmT_0001_unthresholded.nii
- Source-Data-Fig-2/panel-c_baseline/onesamplettest_swratopup_other_N58_statistics_table_thresholded.txt
- Source-Data-Fig-2/panel-c_baseline/onesamplettest_swratopup_self_N58_con_1_p001_k77_thresholded.nii
- Source-Data-Fig-2/panel-c_baseline/onesamplettest_swratopup_self_N58_spmT_0001_unthresholded.nii
- Source-Data-Fig-2/panel-c_baseline/onesamplettest_swratopup_self_N58_statistics_table_thresholded.txt
- Source-Data-Fig-2/panel-d_observation_behav/
- Source-Data-Fig-2/panel-d_observation_behav/behavioral_performance_N59.csv
- Source-Data-Fig-2/panel-d_observation_behav/onesamplettest_swratopup_other_N58_cov_avgDistErr_con_0-1_p001_k80_thresholded.nii
- Source-Data-Fig-2/panel-d_observation_behav/onesamplettest_swratopup_other_N58_cov_avgDistErr_p23_con_0-1_p001_k80_thresholded.nii
- Source-Data-Fig-2/panel-d_observation_behav/onesamplettest_swratopup_other_N58_cov_avgDistErr_p23_spmT_0004_unthresholded.nii
- Source-Data-Fig-2/panel-d_observation_behav/onesamplettest_swratopup_other_N58_cov_avgDistErr_p23_statistics_table_thresholded.txt
- Source-Data-Fig-2/panel-d_observation_behav/onesamplettest_swratopup_other_N58_cov_avgDistErr_spmT_0004_unthresholded.nii
- Source-Data-Fig-2/panel-d_observation_behav/onesamplettest_swratopup_other_N58_cov_avgDistErr_statistics_table_thresholded.txt
- Source-Data-Fig-3/.DS_Store
- Source-Data-Fig-3/panel-d_observation_567/
- Source-Data-Fig-3/panel-d_observation_567/gridmagn_N59_09-Jun-2021_model_gridcat_mov_v1_cv_glm_sym_5_est_9_test_9_unused_1_sratopup_thr_0.8_ASHS_LR_ERC.csv
- Source-Data-Fig-3/panel-d_observation_567/gridmagn_N59_09-Jun-2021_model_gridcat_mov_v1_cv_glm_sym_6_est_9_test_9_unused_1_sratopup_thr_0.8_ASHS_LR_ERC.csv
- Source-Data-Fig-3/panel-d_observation_567/gridmagn_N59_09-Jun-2021_model_gridcat_mov_v1_cv_glm_sym_7_est_9_test_9_unused_1_sratopup_thr_0.8_ASHS_LR_ERC.csv
- Source-Data-Fig-3/panel-e_observation_control_ROIs/
- Source-Data-Fig-3/panel-e_observation_control_ROIs/gridmagn_N59_09-Jun-2021_model_gridcat_mov_v1_cv_glm_sym_6_est_9_test_9_unused_1_sratopup_thr_0.8_ASHS_LR_HC_hippocampus.csv
- Source-Data-Fig-3/panel-e_observation_control_ROIs/gridmagn_N59_09-Jun-2021_model_gridcat_mov_v1_cv_glm_sym_6_est_9_test_9_unused_1_sratopup_thr_0.8_ASHS_LR_PHC_parahippocampal.csv
- Source-Data-Fig-3/panel-e_observation_control_ROIs/gridmagn_N59_09-Jun-2021_model_gridcat_mov_v1_cv_glm_sym_6_est_9_test_9_unused_1_sratopup_thr_0.8_MOREL_ANT_thalamus.csv
- Source-Data-Fig-3/panel-e_observation_control_ROIs/gridmagn_N59_14-Jun-2021_model_gridcat_mov_v1_cv_glm_sym_6_est_9_test_9_unused_1_sratopup_thr_0.8_ANAT_LR_V1_visual.csv
- Source-Data-Fig-3/panel-f_observation_behav/
- Source-Data-Fig-3/panel-f_observation_behav/behavioral_performance_N59.csv
- Source-Data-Fig-3/panel-f_observation_behav/gridmagn_N59_09-Jun-2021_model_gridcat_mov_v1_cv_glm_sym_6_est_9_test_9_unused_1_sratopup_thr_0.8_ASHS_LR_ERC.csv
- Source-Data-Fig-3/panel-g_navigation/
- Source-Data-Fig-3/panel-g_navigation/gridmagn_N59_09-Jun-2021_model_gridcat_mov_v1_cv_glm_sym_6_est_9_test_9_unused_1_sratopup_thr_0.8_ASHS_LR_ERC.csv
- Source-Data-Fig-3/panel-h_spatial_stability/
- Source-Data-Fig-3/panel-h_spatial_stability/representational_stability_20210806.csv
- Source-Data-Fig-4/.DS_Store
- Source-Data-Fig-4/panel-b_observation_time-locked_activation/
- Source-Data-Fig-4/panel-b_observation_time-locked_activation/onesamplettest_swratopup_pmod_other_N47_sameasmainroianalysis_con_1_p001_k68_thresholded.nii
- Source-Data-Fig-4/panel-b_observation_time-locked_activation/onesamplettest_swratopup_pmod_other_N47_sameasmainroianalysis_spmT_0001_unthresholded.nii
- Source-Data-Fig-4/panel-b_observation_time-locked_activation/onesamplettest_swratopup_pmod_other_N47_sameasmainroianalysis_statistics_table_thresholded.txt
- Source-Data-Fig-4/panel-c_observation_time-locked_activation_behav/
- Source-Data-Fig-4/panel-c_observation_time-locked_activation_behav/behavioral_performance_N59.csv
- Source-Data-Fig-4/panel-c_observation_time-locked_activation_behav/onesamplettest_swratopup_pmod_other_N47_sameasmainroianalysis_cov_avgDistErr_con_01_p005_k157_thresholded.nii
- Source-Data-Fig-4/panel-c_observation_time-locked_activation_behav/onesamplettest_swratopup_pmod_other_N47_sameasmainroianalysis_cov_avgDistErr_spmT_0003_unthresholded.nii
- Source-Data-Fig-4/panel-c_observation_time-locked_activation_behav/onesamplettest_swratopup_pmod_other_N47_sameasmainroianalysis_cov_avgDistErr_statistics_table_thresholded.txt
- Source-Data-Fig-4/panel-d_observation_time-locked_connectivity_behav/
- Source-Data-Fig-4/panel-d_observation_time-locked_connectivity_behav/behavioral_performance_N59.csv
- Source-Data-Fig-4/panel-d_observation_time-locked_connectivity_behav/onesamplettest_N47_allSessions_PPI_other translationxpmod_grid_other^1_cov_avgDistErr_con_01_p001_k61_thresholded.nii
- Source-Data-Fig-4/panel-d_observation_time-locked_connectivity_behav/onesamplettest_N47_allSessions_PPI_other translationxpmod_grid_other^1_cov_avgDistErr_spmT_0003_unthresholded.nii
- Source-Data-Fig-4/panel-d_observation_time-locked_connectivity_behav/onesamplettest_N47_allSessions_PPI_other translationxpmod_grid_other^1_cov_avgDistErr_statistics_table_thresholded.txt
