# Supplementary material for: Entorhinal grid-like codes and time-locked network dynamics track others navigating through space
Source: Nat Commun. 2023 Jan 31;14:231. doi: 10.1038/s41467-023-35819-3 (PMC9889810; doi:10.1038/s41467-023-35819-3)
Supplement: Supplementary file 4 — Source Data [file 41467_2023_35819_MOESM4_ESM.zip › Source-Data-Fig-1d/behavioral_performance_N59.csv]

subjn	perf_training_T2_P1	perf_training_T2_P2	perf_training_T2_P3	perf_training_T4_P1	perf_training_T4_P2	perf_training_T4_P3	perf_training_T6_P1	perf_training_T6_P2	perf_training_T6_P3	perf_training_T8_P1	perf_training_T8_P2	perf_training_T8_P3	perf_training_T10_P1	perf_training_T10_P2	perf_training_T10_P3	perf_training_T12_P1	perf_training_T12_P2	perf_training_T12_P3	perf_training_T14_P1	perf_training_T14_P2	perf_training_T14_P3	perf_training_T16_P1	perf_training_T16_P2	perf_training_T16_P3	perf_training_T18_P1	perf_training_T18_P2	perf_training_T18_P3	perf_training_T20_P1	perf_training_T20_P2	perf_training_T20_P3	perf_training_T22_P1	perf_training_T22_P2	perf_training_T22_P3	perf_training_T24_P1	perf_training_T24_P2	perf_training_T24_P3	perf_R1_T2_P1	perf_R1_T2_P2	perf_R1_T2_P3	perf_R1_T4_P1	perf_R1_T4_P2	perf_R1_T4_P3	perf_R1_T6_P1	perf_R1_T6_P2	perf_R1_T6_P3	perf_R1_T8_P1	perf_R1_T8_P2	perf_R1_T8_P3	perf_R1_T10_P1
1	2.3713	27.509	NA	2.574	39.395	1.5677	5.5451	19.457	2.7079	11.351	28.577	18.253	0.40185	44.154	51.579	6.8677	10.601	6.736	4.2605	10.541	66.226	4.7473	26.311	13.098	2.2704	31.961	28.783	3.4595	33.392	4.6416	11.246	16.517	10.316	1.351	29.622	66.584	5.1796	33.508	10.639	4.089	33.301	16.958	8.0514	3.479	16.274	13.568	28.086	29.07	9.8596
2	2.2216	117.86	116.65	2.574	48.348	NA	7.5966	53.033	17.751	3.0548	18.86	5.7223	1.7378	38.486	26.009	8.0268	6.5559	0.71169	4.2605	61.329	17.63	6.8147	44.447	NA	4.2032	38.891	57.164	5.5317	68.183	25.861	13.272	65.138	37.573	29.574	64.361	62.822	7.184	36.787	20.798	10.851	51.999	78.327	8.6264	24.697	19.301	5.5109	34.237	49.324	3.69
3	4.6569	41.953	24.979	2.574	25.425	NA	5.5451	2.8608	2.5542	3.0548	28.768	21.692	0.40185	15.494	37.257	2.6247	4.3063	12.166	2.1865	40.796	26.689	2.6056	11.981	5.7995	0.38635	13.486	24.74	0.70936	0.33822	8.9297	7.1683	20.508	32.852	33.841	33.642	56.158	4.3283	30.548	10.552	0.62228	5.0357	5.5927	2.4597	11.269	10.871	1.3892	14.968	32.748	4.2904
4	2.2216	31.199	15.275	1.6635	18.977	35.471	31.65	60.581	61.365	2.9772	9.9601	17.262	78.251	19.085	78.489	9.9964	10.491	4.6198	18.849	12.69	33.935	33.499	42.237	0.76545	4.3494	7.4293	32.7	5.5317	22.362	41.252	11.246	18.933	NA	6.7316	3.0034	102.05	1.4327	23.146	27.67	3.265	26	14.319	2.8605	4.5759	79.285	10.924	56.223	73.528	12.337
5	0.86547	6.833	27.818	2.574	15.019	34.426	5.5451	56.784	23.578	1.2173	24.527	15.656	0.40185	21.954	45.881	0.74002	2.7049	9.7604	1.9506	66.829	34.505	2.6056	5.5596	25.373	4.2032	16.276	69.71	3.4595	18.308	3.5062	9.2363	10.816	16.499	3.396	30.493	14.218	8.6579	31.282	1.0537	4.2904	9.8147	11.443	2.9468	19.945	12.687	4.3283	17.165	30.915	1.0899
6	16.725	36.371	NA	2.574	19.133	NA	1.5568	13.761	33.346	7.7207	30.391	NA	43.179	61.161	NA	25.575	25.337	NA	53.93	20.919	92.578	39.607	46.366	44.539	8.498	30.146	NA	1.398	2.4682	5.3706	1.5593	20.741	32.809	1.351	46.201	3.9199	1.8461	28.351	27.903	7.5653	23.426	17.592	2.7938	26.083	39.987	3.3466	13.517	22.645	33.876
7	2.3713	8.9525	21.766	2.574	37.326	5.7804	1.5568	45.702	14.921	1.0979	16.457	37.913	2.3878	25.833	33.157	16.078	10.408	3.8323	2.1865	18.632	7.0586	3.8387	12.269	14.853	12.412	17.794	44.532	7.6091	26.541	1.8837	11.246	12.793	NA	6.7316	25.918	44.243	1.2	9.2297	28.764	19.471	13.402	36.872	5.511	29.581	19.908	2.4513	0.87167	40.277	5.6361
8	18.797	37.422	51.23	4.6594	11.033	1.3722	0.70593	0.88688	0.51576	2.9772	12.094	7.5979	2.3878	57.236	42.219	6.0492	41.437	4.7903	0.15159	30.927	18.089	0.56824	58.539	46.696	2.0925	48.087	31.4	1.398	38.488	24.036	0.92009	22.729	7.9988	3.396	18.141	30.63	2.4386	24.453	16.485	0.65502	4.7092	14.728	1.0477	20.545	18.62	9.1975	30.353	4.1703	18.074
9	10.615	115.6	81.723	2.574	9.9877	6.8888	5.0315	19.42	31.109	2.9772	30.532	19.977	6.0365	25.754	35.014	1.964	50.668	55.703	22.95	20.892	15.702	23.423	38.247	15.245	46.688	17.231	42.898	1.398	41.205	25.636	17.355	16.759	18.319	6.7316	29.973	55.602	31.006	22.916	4.8581	2.9265	20.89	2.1179	14.875	9.0213	35.667	23.923	16	2.2481	0.73323
10	18.797	5.891	10.066	2.574	31.461	0.53891	1.5568	13.761	1.6983	1.2173	44.453	32.094	8.1358	62.045	36.737	11.955	2.2204	4.5256	4.2605	14.475	4.7251	0.56824	33.639	8.7466	4.3494	55.235	10.499	3.4595	4.5601	2.754	5.6018	22.688	2.4344	0.73542	41.603	11.464	3.794	33.692	4.6587	2.2993	13.802	8.9806	0.16783	6.1389	3.1202	0.30644	11.843	19.551	0.74677
11	6.2921	17.057	2.9491	2.574	10.924	NA	11.729	13.766	22.473	1.2173	4.5145	3.1949	10.226	41.548	25.158	4.8063	16.708	7.9908	14.519	14.501	1.0869	2.6056	57.075	37.846	4.2032	28.113	2.1549	3.4595	59.237	38.272	7.1683	60.263	0.48741	7.8043	64.339	62.806	2.2993	3.0954	27.299	5.7121	63.047	71.635	1.5984	62.57	33.662	3.9785	40.597	106.77	2.8605
12	20.884	20.134	101.99	2.574	19.133	15.139	16.001	15.363	27.345	7.0437	43.134	38.14	2.3878	17.786	42.339	2.6247	33.067	2.5012	2.1865	84.33	62.927	0.56824	40.511	21.251	26.891	5.2208	12.331	1.398	16.323	25.409	3.6118	48.518	56.744	27.537	78.845	38.992	20.797	68.894	90.928	16.828	70.533	21.894	45.252	84.025	23.316	28.492	67.318	6.93	2.0064
13	8.7848	74.425	63.223	0.47591	19.096	13.054	0.70594	41.778	5.2784	32.004	3.9136	17.444	4.4664	37.822	34.533	23.563	18.723	1.7622	0.15159	48.58	35.692	6.8147	1.4844	8.9216	8.498	27.541	4.7923	1.398	8.0283	5.476	2.8539	16.742	16.37	0.73543	4.8415	2.792	1.7209	19.927	18.233	2.7938	45.986	7.1502	0.83755	21.021	21.034	3.265	19.938	6.137	0.30644
14	2.3713	17.285	11.588	2.574	6.8042	4.8281	15.167	51.323	4.8914	2.9772	22.405	0.50813	2.3878	41.987	21.441	1.964	13.969	24.318	8.3199	4.0891	2.4601	2.6056	41.798	27.443	8.498	39.947	24.678	5.5317	40.384	18.706	1.5593	0.072777	3.8764	6.7316	3.0034	9.5343	7.184	10.338	10.506	8.7886	16.163	3.955	1.3053	10.09	4.2548	11.586	31.936	6.4889	8.1038
16	14.67	31.176	21.429	2.574	27.373	23.302	5.5451	23.622	70.355	9.1877	14.943	7.4208	4.4664	5.7558	31.051	3.913	10.558	3.7337	22.95	36.827	69.411	23.423	7.6429	33.586	6.4274	39.926	8.4382	5.5317	48.333	2.947	4.9914	1.9044	1.8058	0.73543	7.6334	30.51	2.2993	1.209	12.903	0.75741	32.443	30.387	7.2331	25.907	0.078682	5.3411	49.166	35.826	10.202
17	10.615	21.51	27.653	1.6635	21.135	NA	11.729	9.0753	NA	11.916	45.179	22.231	4.4664	23.657	16.781	0.74002	2.0712	7.9955	2.1865	4.2618	45.521	4.7473	13.463	17.502	2.0925	17.26	18.941	3.4595	10.819	1.6022	7.1683	42.622	6.0805	0.73542	19.408	59.513	0.63842	38.117	18.268	2.4513	16.398	18.107	0.75741	22.211	36.349	0.16783	10.562	7.294	3.5687
18	2.2216	4.7272	57.191	2.574	0.40909	10.972	7.5966	19.433	10.843	1.0979	36.669	29.487	3.8387	34.041	49.238	23.563	12.709	21.304	3.9637	10.502	4.5637	12.031	21.441	41.333	8.498	29.637	49.168	0.70937	23.158	13.391	1.5593	48.542	28.539	17.447	33.676	42.325	5.8235	88.89	36.198	10.178	14.925	23.722	6.5345	15.738	6.9967	1.8562	22.454	18.597	5.1416
19	6.2921	10.851	NA	4.6594	18.356	NA	0.70594	24.182	NA	7.7207	3.6286	NA	21.097	37.986	25.449	18.273	4.683	2.8616	8.425	10.335	15.601	6.8147	57.116	23.739	6.2508	27.885	30.859	5.5317	26.474	22.091	15.963	14.647	5.9251	16.139	27.694	11.107	1.7737	50.167	4.4597	3.46	29.441	28.681	5.3411	36.137	14.472	1.4327	58.044	48.923	1.7209
20	20.884	20.134	23.53	2.574	6.8042	13.134	11.729	13.766	5.9007	4.9229	7.8137	13.393	0.40185	11.267	36.7	18.273	8.4768	12.23	0.15159	18.695	0.99431	4.7473	60.786	21.994	0.38635	51.797	45.117	9.6905	5.8804	16.568	4.9914	18.904	10.365	3.396	26.371	18.576	11.219	13.603	27.002	0.38354	8.5313	39.865	16.846	27.703	21.173	1.634	3.5321	3.0611	8.6264
21	0.86547	21.317	15.884	2.574	4.6926	NA	5.5451	15.327	8.7051	2.9772	39.155	5.12	4.4664	11.036	64.937	2.6247	4.662	NA	2.1865	38.863	29.037	23.423	7.0804	NA	110.09	81.016	46.529	5.5317	10.053	3.496	2.8539	12.587	24.369	11.025	59.003	12.171	2.2993	23.726	4.5568	3.5687	26.338	30.973	4.508	5.9434	21.979	2.0505	29.207	17.947	7.4145
22	4.2381	3.6957	17.526	6.7337	2.572	8.9754	2.7957	7.2701	0.88697	3.0548	1.8904	13.969	2.3878	17.566	69.764	6.0492	12.62	3.7168	0.15159	12.474	4.788	1.7366	89.936	26.489	6.4274	3.1936	59.755	6.9898	18.39	19.051	5.6018	16.693	10.204	0.73542	31.657	22.502	1.0788	5.1093	2.1418	3.2095	49.214	8.4289	5.3288	22.843	4.1287	2.0064	2.6925	22.749	2.0556
23	8.7848	41.978	NA	66.601	118.34	119.6	9.173	23.589	13.984	4.9229	3.6872	0.58216	21.097	49.19	30.85	0.74002	0.66778	1.5245	22.95	6.1386	41.261	1.7366	52	3.7725	6.2508	1.1172	68.386	24.222	6.552	1.0444	2.8539	16.536	17.004	2.6999	1.2901	59.608	11.912	42.045	105.76	19.415	3.8246	62.343	28.774	0.73099	63.476	23.812	7.5974	42.996	10.601
24	20.884	15.961	19.342	5.828	30.586	8.9145	1.5568	25.861	11.805	9.1877	20.358	19.959	61.876	35.841	31.577	6.8677	16.785	19.255	0.15159	12.474	41.387	4.7473	20.031	25.479	2.0925	9.549	38.975	11.844	4.4087	11.303	0.92009	12.485	12.141	1.351	1.4537	46.381	5.9151	12.766	6.3289	0.92537	0.97014	36.033	2.3878	8.6553	29.742	5.8235	6.7363	27.623	8.6579
25	4.2381	37.245	21.714	1.6635	3.6232	4.8924	3.5056	41.756	33.395	1.2173	3.8432	23.869	6.5197	47.039	27.046	11.955	8.4149	2.5825	6.3404	6.3737	6.9506	3.8387	8.585	21.141	12.412	41.878	55.715	9.6905	22.371	0.90781	9.2363	22.607	2.3106	0.73543	3.4499	42.518	3.46	23.441	28.124	13.568	19.867	38.97	2.2724	14.66	15.819	0.83755	50.597	5.0462	3.9785
26	18.608	19.229	11.349	2.574	12.094	66.355	7.5966	58.576	27.81	3.0548	33.407	2.6837	6.5197	33.313	28.91	16.078	18.924	7.9173	22.95	18.615	47.644	1.7366	33.484	61.362	2.0925	43.871	8.201	5.5317	6.6613	27.741	21.54	6.0761	16.303	23.419	3.3869	52.147	11.54	24.796	22.886	10.02	23.605	5.4934	2.4597	5.5423	10.719	8.5216	18.101	1.986	5.8235
27	4.6569	1.0951	13.278	2.574	13.009	3.5557	9.1729	23.589	4.908	11.351	36.59	10.347	1.7378	28.072	34.326	4.8063	2.3017	10.214	3.9636	16.754	4.6395	2.6056	2.9053	4.7175	2.2704	15.777	32.752	5.5317	20.296	18.477	2.8539	22.87	22.539	1.351	3.5359	20.903	3.7939	28.148	14.232	2.7759	18.882	17.112	6.477	28.907	9.0732	1.5252	53.85	12.034	1.6379
28	2.3713	21.416	27.783	2.574	0.40939	15.149	11.729	37.556	16.522	9.1877	31.31	3.5231	2.3878	33.601	18.822	2.6247	6.461	12.285	22.95	0.27635	7.0223	4.7473	1.1388	1.3952	2.0925	16.16	14.761	7.6091	22.294	20.832	2.8539	20.787	24.655	6.7316	39.652	38.677	8.8513	9.5795	0.45088	9.9079	20.271	10.915	1.0899	3.0854	2.2787	0.73323	22.208	28.303	7.184
29	8.7848	27.881	33.555	2.574	10.924	0.67893	5.0315	52.915	27.215	1.2173	54.56	7.3471	3.8387	17.846	27.54	6.8677	14.604	6.6082	1.9506	38.981	51.358	1.7366	17.164	10.703	0.38635	11.513	14.413	1.398	22.311	14.567	7.1683	31.421	16.542	8.8687	47.39	22.332	NA	NA	NA	NA	NA	NA	NA	NA	NA	NA	NA	NA	NA
30	6.8111	28.024	87.394	2.574	33.391	119.03	9.6584	19.418	12.813	7.0437	35.274	0.79161	0.40185	57.494	54.296	6.0492	25.168	10.96	0.15159	38.902	35.579	2.6056	24.328	12.994	0.38635	22.088	28.799	7.6091	16.299	20.119	2.8539	28.82	NA	1.351	27.65	26.186	15.495	21.234	23.551	4.5694	1.354	8.0758	0.30644	24.83	30.582	2.2993	38.089	10.15	11.867
31	8.7848	17.622	4.6109	2.574	10.924	4.7596	7.5966	29.598	2.044	2.9772	27.312	1.5621	6.5197	10.911	44.755	1.964	18.91	8.7979	22.95	4.0353	33.887	0.56824	26.507	4.6184	2.0925	26.356	43.281	24.222	8.0122	1.071	2.8539	6.1686	3.7996	4.7092	37.691	76.559	2.0064	8.8027	29.113	7.184	10.479	4.0147	1.0124	19.36	0.74	5.1929	9.3945	16.646	0.92537
32	31.053	25.535	NA	10.005	9.0001	NA	1.5568	7.3228	7.173	9.1877	14.943	NA	2.3878	3.1336	NA	1.964	23.352	0.83577	1.9506	8.3929	15.624	4.7472	3.3397	6.9294	4.2032	16.276	18.999	7.6091	3.6522	7.58	1.5593	6.1963	3.7855	0.73543	19.408	56.212	12.784	5.1558	98.083	0.95624	18.165	18.612	4.4132	18.107	19.123	1.7737	4.8046	1.8453	1.4327
33	2.3713	33.48	34.094	0.47591	62.013	60.006	7.5966	27.57	33.162	9.1877	77.834	115.64	0.40185	53.703	67.899	8.8474	2.0289	3.6457	0.15159	66.701	1.6565	2.6056	42.468	5.7892	4.2032	48.061	18.864	7.6091	73.084	25.537	9.2363	35.344	24.941	4.7092	72.714	59.063	0.8663	49.999	25.808	5.3411	23.808	73.624	1.2038	13.344	52.649	2.2993	25.85	27.224	3.6306
34	12.633	21.403	7.1114	5.828	5.7846	NA	0.70593	29.739	NA	2.9772	26.443	27.882	4.4664	15.212	4.3502	1.964	12.579	NA	2.1866	26.854	37.339	0.56824	45.105	15.241	2.0924	9.549	NA	1.398	16.323	NA	1.5593	0.072748	NA	27.537	7.5906	NA	1.0899	23.939	10.723	2.0556	27.78	7.8813	6.486	0.60738	32.284	4.3283	12.797	17.275	1.5234
35	0.86547	31.295	0.71159	2.574	5.8214	6.8733	7.5966	31.598	18.917	9.1877	26.454	4.9091	6.5197	29.355	27.025	4.8063	10.416	6.5771	1.9506	28.996	47.518	2.6056	20.088	4.7747	4.2032	14.095	24.489	3.4595	30.578	13.661	0.92009	2.0806	10.134	6.7316	0.92256	11.598	22.998	9.1364	6.7587	2.2378	10.099	18.003	13.527	7.3208	6.2755	3.469	8.0302	18.216	3.9237
36	4.6569	31.778	34.103	2.574	15.019	NA	2.7957	23.724	NA	27.746	27.216	NA	10.716	7.255	16.895	23.563	6.6162	2.7064	10.514	4.062	0.86417	0.56824	3.5806	2.5783	4.3494	5.2875	10.26	0.70937	3.7927	13.075	0.9201	4.1564	NA	13.197	4.9099	36.646	4.8538	76.503	94.49	34.883	21.169	95.418	0.75741	3.6633	20.334	13.478	47.754	78.286	2.2993
37	18.797	15	34.289	2.574	3.7577	51.118	3.5056	4.98	16.197	15.745	29.233	69.579	0.40185	7.4458	41.343	21.365	12.701	4.7172	0.15159	6.1967	53.151	2.6056	13.97	10.951	2.2704	38.087	8.3882	2.7477	2.3356	0.98434	9.5878	8.6062	22.593	8.8687	15.389	16.215	8.6264	33.268	19.534	8.1038	18.934	1.5992	2.9468	67.733	8.4124	2.0556	37.608	32.724	21.127
38	4.6569	19.795	2.5993	2.574	18.377	3.6994	7.1084	9.1796	57.829	5.4974	19.009	11.317	4.4664	7.1392	10.686	11.955	6.4578	1.5482	4.2605	40.782	83.757	4.7473	40.396	11.897	4.3494	25.735	18.273	1.398	18.371	16.318	3.6118	28.846	1.795	3.396	19.307	36.908	3.265	33.972	20.304	3.794	60.823	24.253	5.1036	17.567	12.955	2.2993	21.65	20.916	2.4805
39	2.2216	25.306	15.689	2.574	13.009	56.514	27.62	9.515	62.849	9.9256	9.7331	11.345	1.7378	36.354	3.1266	1.964	20.626	62.989	4.2605	10.324	17.433	30.587	15.05	20.414	12.539	26.057	34.806	4.8217	2.3282	14.289	3.6118	12.482	14.181	30.571	7.3479	34.495	3.6306	18.498	54.008	29.877	33.711	85.66	4.718	69.296	58.343	32.826	30.733	8.4074	12.656
40	2.3713	15.162	NA	5.828	45.293	NA	9.6584	29.573	NA	7.0437	28.424	18.289	3.8387	36.182	44.054	8.0268	6.5559	1.4811	1.9506	22.9	NA	4.7473	5.4425	17.335	4.3494	13.438	10.707	3.4595	18.308	2.6453	2.8539	18.785	22.492	0.73542	0.71734	11.861	1.3053	29.537	12.642	3.1291	3.0465	2.2503	12.36	10.646	3.1972	1.0477	6.0919	5.7325	2.0064
41	6.8111	29.983	NA	14.12	41.522	NA	5.5451	29.641	4.6582	3.0548	70.167	42.981	21.097	3.5567	1.9944	10.842	30.55	5.8767	1.9506	37.017	58.307	23.423	19.936	27.53	2.2704	25.759	88.832	2.7477	16.464	1.946	2.8539	22.871	1.5872	8.8689	19.86	50.175	2.0571	0.30464	1.8845	6.5597	49.316	31.185	4.427	2.9852	57.029	8.5216	31.361	41.093	7.184
42	81.918	63.579	60.36	3.7425	NA	NA	5.5451	58.642	NA	1.0979	45.218	NA	8.1358	42.521	41.016	22.633	74.228	NA	20.637	0.46924	NA	4.7473	77.824	61.418	4.3494	56.948	51.635	2.7477	63.191	35.315	3.6118	57.806	87.34	9.986	17.833	100.8	18.174	2.6459	24.232	2.2993	34.358	4.0137	2.4513	50.018	41.685	5.3411	1.2648	14.302	2.4805
43	0.86547	47.053	NA	8.8193	56.537	53.079	7.1084	15.285	16.315	11.916	5.6771	5.4483	35.338	28.661	19.555	0.74002	19.065	4.8012	0.15159	56.064	15.8	1.7366	1.7065	12.872	10.485	71.419	45.002	2.7474	40.689	2.3824	4.9914	63.685	28.875	1.351	36.357	50.825	19.415	43.113	31.587	8.0514	20.117	30.82	5.0631	37.182	13.045	4.508	34.583	30.166	2.2724
44	43.377	17.533	36.782	2.574	10.924	5.6373	16.001	33.704	36.677	2.9772	60.99	NA	4.4664	1.4714	16.83	19.181	10.212	5.8052	10.514	16.594	16.027	1.7366	29.235	25.025	8.3045	13.55	32.708	2.7474	32.765	21.892	2.8539	61.558	26.546	2.6999	28.113	74.786	8.6579	39.112	14.17	2.9265	44.433	28.252	2.0065	48.959	19.506	0.62228	28.347	14.262	2.549
45	0.86547	15.04	NA	2.574	6.8042	2.7057	1.5568	47.602	21.582	1.0979	42.472	27.771	12.307	31.149	23.326	1.964	0.67754	2.7352	1.9506	38.981	37.241	1.7366	23.322	19.251	8.498	27.541	2.7839	2.7477	34.792	14.15	9.2363	2.3431	6.3385	0.73542	17.96	3.7424	4.8854	7.698	3.8523	2.0571	4.3008	3.4863	3.2693	19.476	18.892	8.5216	27.548	19.228	6.486
46	8.1348	21.422	29.835	0.47591	15.004	11.011	7.5966	26.12	27.253	4.9229	9.884	42.073	6.0365	1.1296	33.115	35.512	3.9004	15.897	1.9506	35	39.353	8.854	37.574	6.5248	10.485	15.698	4.3724	3.4595	7.9888	24.092	4.9914	22.618	8.5837	5.7633	15.405	22.383	4.8538	46.515	23.634	9.8088	32.321	33.478	7.7372	3.7417	10.649	3.6306	32.686	26.578	4.5694
47	12.633	58.394	43.414	2.574	21.192	39.441	0.70594	18.006	NA	4.9229	24.312	17.187	0.40185	49.335	41.538	4.8063	12.55	12.156	6.3401	6.3739	NA	2.6056	19.561	8.8471	2.2704	19.99	53.966	1.398	48.222	5.2057	0.92009	16.604	5.7605	2.6999	1.2901	NA	9.4217	35.301	28.518	1.8306	0.70101	NA	10.702	15.9	19.107	13.973	13.121	NA	6.6307
48	20.884	25.533	47.989	2.574	12.094	NA	3.5055	51.199	6.9216	9.1877	34.545	47.473	1.7378	20.087	41.652	39.623	16.262	63.957	1.9506	63.328	119.58	12.991	19.416	15.147	6.2508	55.146	34.86	9.6905	70.053	28.131	1.5593	6.1963	8.0496	6.7316	56.941	36.253	3.014	51.756	NA	13.478	36.184	4.183	0.74676	59.947	49.118	6.1854	31.101	25.962	9.1614
49	16.725	0.87701	NA	2.574	9.9877	12.644	7.1084	47.251	8.7081	3.0548	12.903	102.39	21.097	13.849	2.3479	0.74002	94.118	101.38	10.394	8.2647	60.401	1.7366	1.7065	31.255	4.3494	41.732	34.384	1.398	12.895	17.138	11.246	26.769	8.597	4.7092	13.318	46.154	7.8622	7.8634	13.05	1.3053	27.586	14.797	7.9184	0.74497	114.44	15.653	11.406	6.2808	5.0359
50	8.7848	9.2922	15.326	3.7425	54.448	8.8836	3.5056	13.303	7.9951	7.7207	25.412	5.626	35.338	59.104	23.731	10.842	26.737	24.471	22.95	38.795	41.362	4.7473	11.899	54.91	4.2032	20.404	35.073	5.5317	0.45923	16.253	4.9914	26.721	14.391	0.73543	6.9571	94.18	1.2038	15.406	22.486	0.8663	3.7613	8.5364	4.3436	16.541	1.2113	5.3411	31.746	30.7	7.5653
51	16.725	37.368	15.814	2.574	43.322	4.7955	5.5451	1.4459	8.6632	7.0437	85.281	0.70744	4.4664	39.899	60.912	0.74003	25.2	8.9023	6.3401	44.664	51.396	1.7366	58.254	52.705	6.4274	49.324	18.071	5.5317	26.474	20.317	9.2363	8.7106	12.467	4.7092	17.805	42.448	4.4581	4.4956	0.88531	1.0477	12.336	14.861	3.9555	15.312	33.717	0.38354	44.589	8.2318	5.6495
52	2.2216	32.266	3.3183	12.094	16.201	4.8806	0.70594	19.522	2.7336	7.0437	29.289	9.1781	2.3878	73.432	67.55	3.913	14.694	16.034	10.394	2.0123	3.1912	3.8387	21.155	25.011	2.0925	38.67	33.24	1.398	16.323	2.7737	11.246	14.461	16.493	21.413	77.348	38.707	1.6379	21.524	5.5734	14.817	34.439	10.474	0.16783	36.922	11.547	1.2	57.3	24.638	4.4696
53	18.797	47.014	NA	10.005	102.09	NA	3.5056	99.997	NA	1.2173	68.348	37.244	2.3878	17.566	33.228	6.8677	6.3396	NA	0.15159	66.701	NA	6.8147	71.417	56.566	2.2704	49.456	57.843	9.6905	37.34	NA	7.1683	8.0699	NA	2.6999	53.477	NA	2.2993	37.993	18.868	1.5387	83.671	NA	1.2451	28.672	95.471	3.265	33.972	26.809	4.089
54	18.797	31.271	19.547	2.574	10.924	33.509	5.0315	35.61	8.6858	9.1877	12.881	15.785	6.0365	43.686	0.6165	6.0492	16.753	0.60508	1.9506	31.017	45.447	6.8147	42.406	6.8482	2.2704	7.495	26.609	0.70937	10.176	11.406	2.8539	18.581	14.351	2.6999	13.284	40.629	2.1782	17.965	13.483	9.8036	25.247	8.2469	6.6307	16.203	1.7916	4.5291	21.392	4.4915	8.5216
55	14.67	10.857	9.0565	2.574	0.40909	5.7827	5.5451	23.622	7.1129	4.9229	7.8137	9.2338	2.3878	25.833	3.8712	14.975	4.0241	3.6013	25.01	28.798	39.351	10.931	15.156	8.6021	4.3494	47.148	9.0228	3.4595	24.445	15.062	2.8539	6.1686	14.246	4.7092	23.595	59.38	0.30644	20.854	22.536	8.0514	7.6391	24.464	5.7121	36.877	4.1744	2.0505	21.02	9.2825	16.037
56	14.001	13.634	1.408	2.574	18.377	8.916	13.809	67.925	50.278	19.684	53.915	118.45	47.074	71.251	17.359	6.8677	98.483	57.028	8.3199	82.843	98.011	1.7366	84.004	5.8635	8.3045	5.4932	12.47	1.398	37.303	27.735	39.826	16.556	50.921	77.375	101.64	64.96	22.112	74.638	25.869	31.277	42.637	37.637	0.65502	33.324	40.476	29.454	17.162	30.739	52.725
57	0.86547	10.927	11.187	2.574	13.009	8.9936	5.0315	11.182	6.7614	1.0979	50.815	9.6527	0.40185	33.819	35.141	8.8474	20.564	14.106	3.9637	12.593	NA	6.8147	5.6639	8.8092	6.4274	11.602	28.678	9.6905	12.247	1.6866	9.2363	8.7106	12.467	0.73542	2.8006	24.271	7.2375	0.72901	4.1194	14.829	0.94526	8.0367	1.8307	5.9869	33.781	6.1114	8.5356	3.1797	11.402
58	29.122	1.0225	NA	1.6635	20.407	NA	1.5568	40.401	NA	25.769	46.865	NA	99.357	78.15	58.325	8.8474	21.334	NA	8.425	10.335	34.063	6.8147	32.505	83.361	4.2032	11.196	8.2004	18.065	23.126	11.838	5.6018	14.455	4.3993	4.7092	39.666	23.947	2.0505	61.596	38.236	0.71175	57.045	1.5686	11.589	19.993	1.9301	55.729	78.82	31.406	19.415
59	4.6569	38.026	NA	0.47591	0.38976	NA	3.5056	51.199	4.8386	11.351	0.35709	NA	0.40185	24.08	NA	18.273	0.75319	5.5481	1.9506	18.756	27.559	2.6056	1.5053	15.208	2.0924	20.514	33.272	5.5317	7.9803	1.0371	7.1683	5.9647	NA	12.149	25.925	40.362	9.4217	11.496	31.035	3.69	20.294	10.945	10.851	33.386	1.6794	1.0477	26.68	20.454	0.65503
60	2.3713	41.525	NA	7.9157	21.193	3.6595	19.274	25.948	34.283	1.0981	10.098	7.4369	6.5197	23.618	68.047	24.612	6.6302	3.5768	6.3404	20.654	6.8261	4.7473	39.906	31.892	4.2032	52.455	27.939	1.398	14.263	6.9842	2.8539	18.785	24.655	2.6999	28.113	30.414	8.0514	34.367	59.672	6.069	22.682	15.005	4.508	0.91638	42.022	3.5687	16.002	28.507	16.006
[truncated: 131 more columns]
