# Supplementary material for: Entorhinal grid-like codes and time-locked network dynamics track others navigating through space
Source: Nat Commun. 2023 Jan 31;14:231. doi: 10.1038/s41467-023-35819-3 (PMC9889810; doi:10.1038/s41467-023-35819-3)
Supplement: Supplementary file 4 — Source Data [file 41467_2023_35819_MOESM4_ESM.zip › Source-Data-Fig-2/panel-a_observation-navigation/onesamplettest_swratopup_other-self_N58_statistics_table_thresholded.txt]

STATISTICS: 1
================================================================================
set	set	cluster	cluster	cluster	cluster	peak	peak	peak	peak	peak	
p	c	p(FWE-corr)	p(FDR-corr)	equivk	p(unc)	p(FWE-corr)	p(FDR-corr)	T	equivZ	p(unc)	x,y,z {mm}
--------------------------------------------------------------------------------
0.000	7	0.000	0.000	7018	0.000	0.000	0.000	 13.43	  Inf	0.000	 44  -82  -6 	64	R middle occipital gyrus     	
						0.000	0.000	 13.24	  Inf	0.000	 48  -74   0 	64	R middle occipital gyrus     	
						0.000	0.000	 12.63	  Inf	0.000	 52  -42  18 	48	R angular gyrus              	
						0.000	0.000	 11.01	  Inf	0.000	 36  -16 -15 	166	R hippocampus               	
						0.000	0.000	 10.76	  Inf	0.000	 48  -64  12 	64	R middle occipital gyrus     	
						0.000	0.000	 10.03	 7.58	0.000	 34  -94  -3 	64	R middle occipital gyrus     	
						0.000	0.000	  9.72	 7.43	0.000	 38   -8 -21 	86	R inferior temporal gyrus    	
						0.000	0.000	  8.70	 6.91	0.000	 42  -50 -15 	92	R fusiform gyrus             	
						0.000	0.000	  8.54	 6.82	0.000	 56  -64  18 	48	R angular gyrus              	
						0.000	0.000	  8.20	 6.64	0.000	 42  -24 -18 	86	R inferior temporal gyrus    	
						0.000	0.000	  8.04	 6.54	0.000	 54   -6 -15 	82	R superior temporal gyrus    	
						0.000	0.000	  7.74	 6.37	0.000	 42  -38 -12 	92	R fusiform gyrus             	
						0.000	0.000	  7.59	 6.28	0.000	 22  -10 -15 	166	R hippocampus               	
						0.000	0.000	  7.47	 6.21	0.000	 30    6 -30 	82	R superior temporal gyrus    	
						0.000	0.000	  7.29	 6.10	0.000	 32   20 -33 	82	R superior temporal gyrus    	
						0.000	0.000	  6.94	 5.89	0.000	 44  -30   3 	84	R middle temporal gyrus      	
						0.000	0.000	  6.90	 5.86	0.000	 36  -26  -9 	166	R hippocampus               	
						0.001	0.000	  6.78	 5.78	0.000	 30    2 -18 		
						0.001	0.000	  6.62	 5.68	0.000	 40   16 -39 	82	R superior temporal gyrus    	
						0.001	0.000	  6.53	 5.62	0.000	 32  -42   9 		
						0.001	0.000	  6.52	 5.61	0.000	 44   22 -30 	82	R superior temporal gyrus    	
						0.003	0.000	  6.30	 5.46	0.000	 34   -2 -36 	86	R inferior temporal gyrus    	
						0.004	0.000	  6.23	 5.42	0.000	 38   14 -30 	82	R superior temporal gyrus    	
						0.007	0.001	  6.04	 5.29	0.000	 48  -74  39 	48	R angular gyrus              	
						0.055	0.005	  5.40	 4.83	0.000	 52   16 -24 	82	R superior temporal gyrus    	
						0.143	0.012	  5.08	 4.59	0.000	 70  -22   6 	82	R superior temporal gyrus    	
						0.174	0.015	  5.00	 4.54	0.000	 38  -74  51 	48	R angular gyrus              	
						0.498	0.050	  4.57	 4.20	0.000	 28  -14 -51 	92	R fusiform gyrus             	
						0.627	0.069	  4.44	 4.10	0.000	 50  -18  -3 	82	R superior temporal gyrus    	
						0.987	0.270	  3.89	 3.64	0.000	 70  -14   3 	82	R superior temporal gyrus    	
						0.996	0.335	  3.78	 3.56	0.000	 16  -44  21 		
						0.997	0.352	  3.76	 3.54	0.000	 30   -6 -51 	86	R inferior temporal gyrus    	
						0.999	0.407	  3.69	 3.48	0.000	 16  -34  27 		
						0.999	0.422	  3.67	 3.46	0.000	 14    6 -30 		
		0.000	0.000	7921	0.000	0.000	0.000	 10.92	  Inf	0.000	-48  -42   6 	81	L superior temporal gyrus    	
						0.000	0.000	 10.35	 7.73	0.000	-56  -46  12 	81	L superior temporal gyrus    	
						0.000	0.000	 10.20	 7.66	0.000	-48  -76   3 	63	L middle occipital gyrus     	
						0.000	0.000	  9.38	 7.27	0.000	-36  -12 -21 	165	L hippocampus               	
						0.000	0.000	  8.65	 6.88	0.000	-42  -70  51 	47	L angular gyrus              	
						0.000	0.000	  8.56	 6.84	0.000	-40  -50  24 	47	L angular gyrus              	
						0.000	0.000	  8.15	 6.61	0.000	-42  -66  21 	47	L angular gyrus              	
						0.000	0.000	  8.12	 6.59	0.000	-38    8 -24 	81	L superior temporal gyrus    	
						0.000	0.000	  8.09	 6.57	0.000	-32  -74  54 	47	L angular gyrus              	
						0.000	0.000	  8.09	 6.57	0.000	-40  -44 -15 	91	L fusiform gyrus             	
						0.000	0.000	  7.94	 6.49	0.000	-20  -10 -18 	165	L hippocampus               	
						0.000	0.000	  7.88	 6.45	0.000	-34    4 -33 	81	L superior temporal gyrus    	
						0.000	0.000	  7.77	 6.39	0.000	-48  -74  33 	47	L angular gyrus              	
						0.000	0.000	  7.67	 6.33	0.000	-34   20 -36 	81	L superior temporal gyrus    	
						0.000	0.000	  7.63	 6.31	0.000	-42  -22 -18 	85	L inferior temporal gyrus    	
						0.000	0.000	  7.39	 6.16	0.000	-34  -22 -12 	165	L hippocampus               	
						0.000	0.000	  7.37	 6.15	0.000	-32    4 -42 	85	L inferior temporal gyrus    	
						0.000	0.000	  7.22	 6.06	0.000	-44  -30 -18 	85	L inferior temporal gyrus    	
						0.000	0.000	  6.98	 5.91	0.000	-42  -90  -6 	63	L middle occipital gyrus     	
						0.000	0.000	  6.96	 5.89	0.000	-38  -96   0 	63	L middle occipital gyrus     	
						0.000	0.000	  6.86	 5.84	0.000	-32  -30  -6 	165	L hippocampus               	
						0.001	0.000	  6.75	 5.76	0.000	-40   22 -30 	81	L superior temporal gyrus    	
						0.001	0.000	  6.74	 5.75	0.000	-52   14 -27 	81	L superior temporal gyrus    	
						0.001	0.000	  6.65	 5.70	0.000	-50  -44  -9 	83	L middle temporal gyrus      	
						0.001	0.000	  6.58	 5.65	0.000	-52  -52  54 	47	L angular gyrus              	
						0.002	0.000	  6.49	 5.60	0.000	-58  -46  -6 	83	L middle temporal gyrus      	
						0.002	0.000	  6.39	 5.52	0.000	-36   12 -45 	85	L inferior temporal gyrus    	
						0.003	0.000	  6.30	 5.46	0.000	-60   -8 -15 	83	L middle temporal gyrus      	
						0.011	0.001	  5.91	 5.20	0.000	-38  -62  30 	47	L angular gyrus              	
						0.012	0.001	  5.87	 5.17	0.000	-50  -74  18 	63	L middle occipital gyrus     	
						0.023	0.002	  5.67	 5.03	0.000	-26  -44  18 		
						0.039	0.003	  5.51	 4.91	0.000	-62    0 -18 	83	L middle temporal gyrus      	
						0.070	0.006	  5.32	 4.77	0.000	-24  -12 -51 	91	L fusiform gyrus             	
						0.072	0.006	  5.31	 4.77	0.000	-52  -10 -21 	83	L middle temporal gyrus      	
						0.173	0.015	  5.01	 4.54	0.000	-48   10 -39 	83	L middle temporal gyrus      	
						0.356	0.033	  4.73	 4.32	0.000	-16    2 -24 		
						0.572	0.061	  4.50	 4.14	0.000	-68  -30  -3 	83	L middle temporal gyrus      	
						0.614	0.067	  4.45	 4.11	0.000	-28  -20 -48 		
						0.648	0.073	  4.42	 4.08	0.000	-40  -60  60 	43	L superior parietal gyrus    	
						0.755	0.096	  4.31	 4.00	0.000	-30  -42   9 		
						0.799	0.107	  4.27	 3.96	0.000	-38  -54  -3 	83	L middle temporal gyrus      	
						0.891	0.144	  4.15	 3.86	0.000	-18    2 -33 	85	L inferior temporal gyrus    	
						0.992	0.298	  3.84	 3.61	0.000	-26  -66  42 	43	L superior parietal gyrus    	
						0.999	0.414	  3.68	 3.47	0.000	-62  -38 -18 	83	L middle temporal gyrus      	
		0.000	0.000	1015	0.000	0.000	0.000	 10.11	 7.62	0.000	 36  -18  24 		
						0.000	0.000	  9.34	 7.25	0.000	 66   -4  30 	42	R postcentral gyrus          	
						0.000	0.000	  8.16	 6.61	0.000	 68   -4  21 	42	R postcentral gyrus          	
						0.001	0.000	  6.58	 5.65	0.000	 50   -4  33 	28	R precentral gyrus           	
						1.000	0.491	  3.60	 3.40	0.000	 50    0  45 	28	R precentral gyrus           	
						1.000	0.505	  3.58	 3.39	0.000	 42  -10  57 	28	R precentral gyrus           	
		0.000	0.000	3045	0.000	0.000	0.000	  9.88	 7.51	0.000	 18   38   0 	24	R middle frontal gyrus       	
						0.000	0.000	  8.61	 6.86	0.000	-10   24   9 		
						0.000	0.000	  8.52	 6.82	0.000	-16   10  18 	161	L caudate                   	
						0.000	0.000	  8.27	 6.68	0.000	-12   30  -3 	23	L middle frontal gyrus       	
						0.000	0.000	  7.92	 6.47	0.000	  2   24   0 	122	R cingulate gyrus           	
						0.000	0.000	  7.83	 6.43	0.000	-10   42  -9 	21	L superior frontal gyrus     	
						0.000	0.000	  7.34	 6.13	0.000	 10   30   3 	24	R middle frontal gyrus       	
						0.000	0.000	  7.23	 6.07	0.000	  4   50 -12 	22	R superior frontal gyrus     	
						0.000	0.000	  7.18	 6.04	0.000	-14   36   6 	23	L middle frontal gyrus       	
						0.000	0.000	  6.91	 5.86	0.000	 -4   48 -15 	21	L superior frontal gyrus     	
						0.001	0.000	  6.63	 5.68	0.000	  6   34  -9 	122	R cingulate gyrus           	
						0.010	0.001	  5.94	 5.22	0.000	  6   22  12 		
						0.016	0.001	  5.80	 5.12	0.000	 -4   10  18 		
						0.065	0.006	  5.35	 4.79	0.000	  2    2  21 		
						0.453	0.045	  4.62	 4.24	0.000	 -2   26  15 	121	L cingulate gyrus           	
						0.759	0.096	  4.31	 3.99	0.000	-32   38  -9 	25	L inferior frontal gyrus     	
						1.000	0.823	  3.34	 3.18	0.001	-22   14 -15 	29	L middle orbitofrontal gyrus 	
		0.000	0.000	853	0.000	0.000	0.000	  8.40	 6.75	0.000	-44  -10  39 	27	L precentral gyrus           	
						0.000	0.000	  7.55	 6.26	0.000	-60   -2  24 	27	L precentral gyrus           	
						0.007	0.001	  6.04	 5.29	0.000	-32  -10  21 		
						0.041	0.003	  5.50	 4.90	0.000	-34  -18  24 		
		0.000	0.000	296	0.000	0.000	0.000	  7.08	 5.97	0.000	 -2  -60  45 	49	L precuneus                  	
		0.000	0.000	255	0.000	0.030	0.003	  5.60	 4.98	0.000	-56   26   0 	25	L inferior frontal gyrus     	
						0.066	0.006	  5.34	 4.79	0.000	-54   14  15 	25	L inferior frontal gyrus     	

table shows all local maxima more than 8.0mm apart
--------------------------------------------------------------------------------
Height threshold: T = %0.2f, p = %0.3f (%0.3f)
Extent threshold: k = %0.0f voxels, p = %0.3f (%0.3f)
Expected voxels per cluster, <k> = %0.3f
Expected number of clusters, <c> = %0.2f
FWEp: %0.3f, FDRp: %0.3f, FWEc: %0.0f, FDRc: %0.0f
Degrees of freedom = [%0.1f, %0.1f]
FWHM = %3.1f %3.1f %3.1f mm mm mm; %3.1f %3.1f %3.1f {voxels}
Volume: %0.0f = %0.0f voxels = %0.1f resels
Voxel size: %3.1f %3.1f %3.1f mm mm mm; (resel = %0.2f voxels)
3.239478e+00
9.995002e-04
1.000000e+00
[
2.587808e-03
4.813469e-02
8.320364e+00
4.933174e-02
5.431302e+00
4.615731e+00
ÿ=
1.000000e+00
5.700000e+01
1.003698e+01
9.293067e+00
1.026872e+01
5.018492e+00
4.646534e+00
3.422908e+00
1.742256e+06
1.451880e+05
1.681826e+03

7.981739e+01
================================================================================
