# Supplementary material for: Entorhinal grid-like codes and time-locked network dynamics track others navigating through space
Source: Nat Commun. 2023 Jan 31;14:231. doi: 10.1038/s41467-023-35819-3 (PMC9889810; doi:10.1038/s41467-023-35819-3)
Supplement: Supplementary file 4 — Source Data [file 41467_2023_35819_MOESM4_ESM.zip › Source-Data-Fig-2/panel-b_navigatino-observation/onesamplettest_swratopup_self-other_N58_statistics_table_thresholded.txt]

STATISTICS: 1
================================================================================
set	set	cluster	cluster	cluster	cluster	peak	peak	peak	peak	peak	
p	c	p(FWE-corr)	p(FDR-corr)	equivk	p(unc)	p(FWE-corr)	p(FDR-corr)	T	equivZ	p(unc)	x,y,z {mm}
--------------------------------------------------------------------------------
0.000	3	0.000	0.000	39636	0.000	0.000	0.000	 20.58	  Inf	0.000	 18  -88  21 	62	R superior occipital gyrus   	
						0.000	0.000	 20.35	  Inf	0.000	-16  -92  21 	61	L superior occipital gyrus   	
						0.000	0.000	 18.63	  Inf	0.000	  6  -88  -3 	90	R lingual gyrus              	
						0.000	0.000	 18.46	  Inf	0.000	-10  -94  12 	63	L middle occipital gyrus     	
						0.000	0.000	 17.21	  Inf	0.000	 -4  -84  -9 	89	L lingual gyrus              	
						0.000	0.000	 16.65	  Inf	0.000	 22  -74 -12 	66	R inferior occipital gyrus   	
						0.000	0.000	 15.71	  Inf	0.000	 24  -58 -18 	181	cerebellum                  	
						0.000	0.000	 14.32	  Inf	0.000	 16  -40  51 	42	R postcentral gyrus          	
						0.000	0.000	 14.08	  Inf	0.000	  8  -50  66 	44	R superior parietal gyrus    	
						0.000	0.000	 14.04	  Inf	0.000	-24  -78 -15 	65	L inferior occipital gyrus   	
						0.000	0.000	 13.94	  Inf	0.000	 14  -90   6 	64	R middle occipital gyrus     	
						0.000	0.000	 13.54	  Inf	0.000	-10  -84  42 	61	L superior occipital gyrus   	
						0.000	0.000	 13.37	  Inf	0.000	-48  -28  51 	41	L postcentral gyrus          	
						0.000	0.000	 13.32	  Inf	0.000	-16  -40  48 	41	L postcentral gyrus          	
						0.000	0.000	 12.93	  Inf	0.000	  4  -60 -12 	181	cerebellum                  	
						0.000	0.000	 12.79	  Inf	0.000	-44    0   6 	101	L insular cortex            	
						0.000	0.000	 12.75	  Inf	0.000	 12  -82  45 	44	R superior parietal gyrus    	
						0.000	0.000	 12.53	  Inf	0.000	-14  -30  42 	41	L postcentral gyrus          	
						0.000	0.000	 12.50	  Inf	0.000	-20  -54  63 	43	L superior parietal gyrus    	
						0.000	0.000	 12.49	  Inf	0.000	 34  -46 -30 	181	cerebellum                  	
						0.000	0.000	 12.37	  Inf	0.000	 10  -26  42 	122	R cingulate gyrus           	
						0.000	0.000	 12.23	  Inf	0.000	  6  -68 -12 	181	cerebellum                  	
						0.000	0.000	 12.18	  Inf	0.000	-54  -24  21 	45	L supramarginal gyrus        	
						0.000	0.000	 12.12	  Inf	0.000	 36   18   3 	102	R insular cortex            	
						0.000	0.000	 12.06	  Inf	0.000	 30  -52  -3 	90	R lingual gyrus              	
						0.000	0.000	 12.05	  Inf	0.000	-14  -24   6 		
						0.000	0.000	 11.98	  Inf	0.000	 44   22   0 	26	R inferior frontal gyrus     	
						0.000	0.000	 11.97	  Inf	0.000	-28  -58 -12 	91	L fusiform gyrus             	
						0.000	0.000	 11.94	  Inf	0.000	-30  -64 -18 	91	L fusiform gyrus             	
						0.000	0.000	 11.84	  Inf	0.000	-18  -52  -9 	89	L lingual gyrus              	
						0.000	0.000	 11.56	  Inf	0.000	  6  -60 -21 	181	cerebellum                  	
						0.000	0.000	 11.10	  Inf	0.000	  2  -88  18 	68	R cuneus                     	
						0.000	0.000	 10.94	  Inf	0.000	-30  -56  -3 	89	L lingual gyrus              	
						0.000	0.000	 10.90	  Inf	0.000	-16  -76  36 	61	L superior occipital gyrus   	
						0.000	0.000	 10.61	 7.84	0.000	 40    8   0 	102	R insular cortex            	
						0.000	0.000	 10.53	 7.81	0.000	  6  -18   0 	182	brainstem                   	
						0.000	0.000	 10.46	 7.77	0.000	 -8  -22  -3 	182	brainstem                   	
						0.000	0.000	 10.34	 7.73	0.000	 34   24  -9 	32	R lateral orbitofrontal gyrus	
						0.000	0.000	 10.18	 7.65	0.000	-58  -28  42 	45	L supramarginal gyrus        	
						0.000	0.000	 10.14	 7.63	0.000	 -8  -18  48 	21	L superior frontal gyrus     	
						0.000	0.000	  9.98	 7.56	0.000	 12  -70  39 	44	R superior parietal gyrus    	
						0.000	0.000	  9.92	 7.53	0.000	  6  -24  12 		
						0.000	0.000	  9.89	 7.52	0.000	 -6  -30 -12 	182	brainstem                   	
						0.000	0.000	  9.77	 7.46	0.000	-32   18   9 	25	L inferior frontal gyrus     	
						0.000	0.000	  9.76	 7.46	0.000	-36  -48 -36 	181	cerebellum                  	
						0.000	0.000	  9.61	 7.38	0.000	 50    6   6 	26	R inferior frontal gyrus     	
						0.000	0.000	  9.54	 7.35	0.000	-34   -6  -3 	101	L insular cortex            	
						0.000	0.000	  9.53	 7.34	0.000	-42  -38  60 	43	L superior parietal gyrus    	
						0.000	0.000	  9.36	 7.25	0.000	-46  -56 -36 	181	cerebellum                  	
						0.000	0.000	  9.05	 7.10	0.000	 58   10  18 	28	R precentral gyrus           	
						0.000	0.000	  9.05	 7.10	0.000	 56   12   9 	26	R inferior frontal gyrus     	
						0.000	0.000	  8.92	 7.03	0.000	 22  -26   3 		
						0.000	0.000	  8.89	 7.01	0.000	-30   24  -3 	101	L insular cortex            	
						0.000	0.000	  8.63	 6.88	0.000	 16  -14  15 		
						0.000	0.000	  8.62	 6.87	0.000	-14  -60   3 	89	L lingual gyrus              	
						0.000	0.000	  8.43	 6.76	0.000	  6  -30 -12 	182	brainstem                   	
						0.000	0.000	  8.18	 6.63	0.000	-22  -68  21 	61	L superior occipital gyrus   	
						0.000	0.000	  8.17	 6.62	0.000	  6  -14  33 	122	R cingulate gyrus           	
						0.000	0.000	  8.09	 6.57	0.000	  8  -18  18 		
						0.000	0.000	  7.84	 6.43	0.000	-28   -2  15 	163	L putamen                   	
						0.000	0.000	  7.81	 6.42	0.000	 12   58 -24 	22	R superior frontal gyrus     	
						0.000	0.000	  7.75	 6.38	0.000	 26  -66  18 	62	R superior occipital gyrus   	
						0.000	0.000	  7.71	 6.36	0.000	-30  -40  66 	43	L superior parietal gyrus    	
						0.000	0.000	  7.58	 6.28	0.000	-34  -14   0 	101	L insular cortex            	
						0.000	0.000	  7.57	 6.27	0.000	 20   46 -21 	30	R middle orbitofrontal gyrus 	
						0.000	0.000	  7.49	 6.22	0.000	-28   -4   3 	163	L putamen                   	
						0.000	0.000	  7.49	 6.22	0.000	  2  -78 -33 	181	cerebellum                  	
						0.000	0.000	  7.42	 6.18	0.000	 48   44 -12 	32	R lateral orbitofrontal gyrus	
						0.000	0.000	  7.22	 6.06	0.000	-40  -30  21 	45	L supramarginal gyrus        	
						0.000	0.000	  7.16	 6.03	0.000	  2  -44 -15 	181	cerebellum                  	
						0.000	0.000	  7.13	 6.01	0.000	-22  -28   0 		
						0.000	0.000	  6.91	 5.86	0.000	  8    6  12 	162	R caudate                   	
						0.001	0.000	  6.72	 5.75	0.000	  4   56 -27 	22	R superior frontal gyrus     	
						0.001	0.000	  6.66	 5.70	0.000	-12   56 -24 	21	L superior frontal gyrus     	
						0.002	0.000	  6.49	 5.59	0.000	 14  -70 -36 	181	cerebellum                  	
						0.002	0.000	  6.49	 5.59	0.000	 30  -44 -48 	181	cerebellum                  	
						0.002	0.000	  6.38	 5.52	0.000	  6  -36 -27 	182	brainstem                   	
						0.004	0.000	  6.24	 5.42	0.000	-10   -6  -9 		
						0.004	0.000	  6.24	 5.42	0.000	 -8   -6   0 		
						0.004	0.000	  6.23	 5.42	0.000	-22  -22  -6 	182	brainstem                   	
						0.004	0.000	  6.23	 5.42	0.000	-14   62 -18 	29	L middle orbitofrontal gyrus 	
						0.005	0.000	  6.16	 5.37	0.000	-26   10  12 	163	L putamen                   	
						0.008	0.001	  6.01	 5.27	0.000	 26    0  12 	164	R putamen                   	
						0.010	0.001	  5.93	 5.21	0.000	-20  -48 -60 	181	cerebellum                  	
						0.012	0.001	  5.88	 5.18	0.000	 24   -4   3 	164	R putamen                   	
						0.016	0.001	  5.80	 5.12	0.000	 -6  -14  36 	121	L cingulate gyrus           	
						0.020	0.002	  5.72	 5.06	0.000	 10   36 -24 	34	R gyrus rectus               	
						0.034	0.003	  5.55	 4.94	0.000	 20  -48 -57 	181	cerebellum                  	
						0.039	0.003	  5.51	 4.91	0.000	 36  -14   0 	102	R insular cortex            	
						0.043	0.003	  5.48	 4.89	0.000	  6  -40  24 	122	R cingulate gyrus           	
						0.051	0.004	  5.42	 4.85	0.000	  6   66 -18 	22	R superior frontal gyrus     	
						0.061	0.005	  5.37	 4.81	0.000	  0  -62 -48 	181	cerebellum                  	
						0.072	0.006	  5.31	 4.77	0.000	-12  -56 -33 	181	cerebellum                  	
						0.094	0.008	  5.22	 4.70	0.000	-38  -52 -57 	181	cerebellum                  	
						0.098	0.008	  5.21	 4.69	0.000	 -6  -40  24 	121	L cingulate gyrus           	
						0.112	0.009	  5.16	 4.65	0.000	  8   44 -30 	22	R superior frontal gyrus     	
						0.135	0.011	  5.10	 4.61	0.000	-24   52 -18 	29	L middle orbitofrontal gyrus 	
						0.152	0.012	  5.06	 4.58	0.000	  0  -86 -36 	181	cerebellum                  	
						0.274	0.023	  4.83	 4.41	0.000	-54  -34 -33 	85	L inferior temporal gyrus    	
						0.275	0.023	  4.83	 4.40	0.000	-14  -56 -60 	181	cerebellum                  	
						0.319	0.027	  4.77	 4.36	0.000	 36   -4  -6 	102	R insular cortex            	
						0.321	0.027	  4.77	 4.36	0.000	 -4  -26  30 	121	L cingulate gyrus           	
						0.388	0.034	  4.69	 4.29	0.000	 -6   -2  42 	21	L superior frontal gyrus     	
						0.488	0.044	  4.58	 4.21	0.000	 -8    2  15 	161	L caudate                   	
						0.493	0.045	  4.57	 4.20	0.000	 12   20 -18 	22	R superior frontal gyrus     	
						0.499	0.045	  4.57	 4.20	0.000	-14  -68 -39 	181	cerebellum                  	
						0.535	0.050	  4.53	 4.17	0.000	 14    4  -9 		
						0.540	0.050	  4.53	 4.17	0.000	  0  -72 -48 	181	cerebellum                  	
						0.882	0.131	  4.16	 3.87	0.000	 30  -60 -54 	181	cerebellum                  	
						0.907	0.145	  4.12	 3.84	0.000	 40   54 -15 	32	R lateral orbitofrontal gyrus	
						0.953	0.184	  4.02	 3.76	0.000	 18  -50 -48 	181	cerebellum                  	
						0.992	0.282	  3.84	 3.60	0.000	 48   50   0 	26	R inferior frontal gyrus     	
						0.997	0.330	  3.77	 3.55	0.000	-28   64 -12 	23	L middle frontal gyrus       	
						1.000	0.441	  3.64	 3.44	0.000	  0   -6 -15 	182	brainstem                   	
						1.000	0.536	  3.55	 3.36	0.000	-20  -10  42 	21	L superior frontal gyrus     	
						1.000	0.817	  3.35	 3.18	0.001	 30  -28   9 	84	R middle temporal gyrus      	
		0.000	0.000	1810	0.000	0.000	0.000	 11.54	  Inf	0.000	 56  -36  39 	46	R supramarginal gyrus        	
						0.000	0.000	  8.71	 6.92	0.000	 58  -18  27 	46	R supramarginal gyrus        	
						0.000	0.000	  8.22	 6.65	0.000	 42  -52  48 	48	R angular gyrus              	
						0.000	0.000	  7.44	 6.20	0.000	 52  -48  42 	48	R angular gyrus              	
		0.000	0.000	333	0.000	0.208	0.017	  4.94	 4.49	0.000	 52  -30  -9 	84	R middle temporal gyrus      	
						0.208	0.017	  4.94	 4.49	0.000	 58  -24 -36 	86	R inferior temporal gyrus    	
						0.329	0.027	  4.76	 4.35	0.000	 58  -34 -30 	86	R inferior temporal gyrus    	
						0.676	0.070	  4.39	 4.06	0.000	 62  -44 -24 	86	R inferior temporal gyrus    	
						0.709	0.076	  4.36	 4.03	0.000	 60  -24 -21 	84	R middle temporal gyrus      	
						0.979	0.227	  3.93	 3.68	0.000	 60  -58 -18 	86	R inferior temporal gyrus    	
						1.000	0.739	  3.40	 3.23	0.001	 68  -32 -18 	84	R middle temporal gyrus      	

table shows all local maxima more than 8.0mm apart
--------------------------------------------------------------------------------
Height threshold: T = %0.2f, p = %0.3f (%0.3f)
Extent threshold: k = %0.0f voxels, p = %0.3f (%0.3f)
Expected voxels per cluster, <k> = %0.3f
Expected number of clusters, <c> = %0.2f
FWEp: %0.3f, FDRp: %0.3f, FWEc: %0.0f, FDRc: %0.0f
Degrees of freedom = [%0.1f, %0.1f]
FWHM = %3.1f %3.1f %3.1f mm mm mm; %3.1f %3.1f %3.1f {voxels}
Volume: %0.0f = %0.0f voxels = %0.1f resels
Voxel size: %3.1f %3.1f %3.1f mm mm mm; (resel = %0.2f voxels)
3.239478e+00
9.995002e-04
1.000000e+00
[
2.587808e-03
4.813469e-02
8.320364e+00
4.933174e-02
5.431302e+00
4.527351e+00
ō8
1.000000e+00
5.700000e+01
1.003698e+01
9.293067e+00
1.026872e+01
5.018492e+00
4.646534e+00
3.422908e+00
1.742256e+06
1.451880e+05
1.681826e+03

7.981739e+01
================================================================================
