# Supplementary material for: Entorhinal grid-like codes and time-locked network dynamics track others navigating through space
Source: Nat Commun. 2023 Jan 31;14:231. doi: 10.1038/s41467-023-35819-3 (PMC9889810; doi:10.1038/s41467-023-35819-3)
Supplement: Supplementary file 4 — Source Data [file 41467_2023_35819_MOESM4_ESM.zip › Source-Data-Fig-2/panel-c_baseline/onesamplettest_swratopup_other_N58_statistics_table_thresholded.txt]

STATISTICS: 1
================================================================================
set	set	cluster	cluster	cluster	cluster	peak	peak	peak	peak	peak	
p	c	p(FWE-corr)	p(FDR-corr)	equivk	p(unc)	p(FWE-corr)	p(FDR-corr)	T	equivZ	p(unc)	x,y,z {mm}
--------------------------------------------------------------------------------
0.000	5	0.000	0.000	33139	0.000	0.000	0.000	 21.35	  Inf	0.000	 44  -80  -6 	64	R middle occipital gyrus     	
						0.000	0.000	 19.38	  Inf	0.000	 46  -74   0 	64	R middle occipital gyrus     	
						0.000	0.000	 18.91	  Inf	0.000	 32  -88   3 	64	R middle occipital gyrus     	
						0.000	0.000	 18.84	  Inf	0.000	 40  -88  -3 	64	R middle occipital gyrus     	
						0.000	0.000	 18.76	  Inf	0.000	-30  -90   6 	63	L middle occipital gyrus     	
						0.000	0.000	 18.56	  Inf	0.000	-46  -76   0 	63	L middle occipital gyrus     	
						0.000	0.000	 18.22	  Inf	0.000	 22  -30   0 		
						0.000	0.000	 17.48	  Inf	0.000	-32  -80  18 	63	L middle occipital gyrus     	
						0.000	0.000	 17.47	  Inf	0.000	-22  -30   0 		
						0.000	0.000	 17.32	  Inf	0.000	 24  -94   0 	64	R middle occipital gyrus     	
						0.000	0.000	 16.41	  Inf	0.000	 46  -64   9 	64	R middle occipital gyrus     	
						0.000	0.000	 16.26	  Inf	0.000	-30  -88  18 	63	L middle occipital gyrus     	
						0.000	0.000	 16.16	  Inf	0.000	 38  -80   9 	64	R middle occipital gyrus     	
						0.000	0.000	 15.31	  Inf	0.000	 18  -64  60 	44	R superior parietal gyrus    	
						0.000	0.000	 14.94	  Inf	0.000	 36  -80  18 	64	R middle occipital gyrus     	
						0.000	0.000	 14.75	  Inf	0.000	 36  -88 -12 	66	R inferior occipital gyrus   	
						0.000	0.000	 14.52	  Inf	0.000	-34  -78 -15 	65	L inferior occipital gyrus   	
						0.000	0.000	 14.09	  Inf	0.000	 34  -60  -9 	92	R fusiform gyrus             	
						0.000	0.000	 13.94	  Inf	0.000	 24  -56  60 	44	R superior parietal gyrus    	
						0.000	0.000	 13.76	  Inf	0.000	  2  -86  -6 	90	R lingual gyrus              	
						0.000	0.000	 13.56	  Inf	0.000	-34  -94  -9 	63	L middle occipital gyrus     	
						0.000	0.000	 13.25	  Inf	0.000	 42  -52 -15 	92	R fusiform gyrus             	
						0.000	0.000	 13.01	  Inf	0.000	 30  -68 -12 	66	R inferior occipital gyrus   	
						0.000	0.000	 12.99	  Inf	0.000	-38  -86 -15 	65	L inferior occipital gyrus   	
						0.000	0.000	 12.67	  Inf	0.000	-28  -68 -12 	65	L inferior occipital gyrus   	
						0.000	0.000	 12.23	  Inf	0.000	 14  -94  -3 	64	R middle occipital gyrus     	
						0.000	0.000	 11.68	  Inf	0.000	 44  -60  -9 	86	R inferior temporal gyrus    	
						0.000	0.000	 11.60	  Inf	0.000	-12  -98  -3 	63	L middle occipital gyrus     	
						0.000	0.000	 11.42	  Inf	0.000	-20  -62  63 	43	L superior parietal gyrus    	
						0.000	0.000	 11.28	  Inf	0.000	-10  -86   0 	89	L lingual gyrus              	
						0.000	0.000	 10.82	  Inf	0.000	 14  -50  18 	44	R superior parietal gyrus    	
						0.000	0.000	 10.81	  Inf	0.000	-24  -86  -6 	63	L middle occipital gyrus     	
						0.000	0.000	 10.70	  Inf	0.000	 20  -74  48 	44	R superior parietal gyrus    	
						0.000	0.000	 10.69	  Inf	0.000	-42   22 -30 	81	L superior temporal gyrus    	
						0.000	0.000	 10.45	 7.77	0.000	-14  -68  57 	43	L superior parietal gyrus    	
						0.000	0.000	 10.34	 7.72	0.000	-16  -54  12 	43	L superior parietal gyrus    	
						0.000	0.000	 10.18	 7.65	0.000	-36  -54 -15 	91	L fusiform gyrus             	
						0.000	0.000	 10.13	 7.63	0.000	-28  -48  -9 	89	L lingual gyrus              	
						0.000	0.000	  9.40	 7.27	0.000	 -8  -88 -18 	89	L lingual gyrus              	
						0.000	0.000	  9.27	 7.21	0.000	-22  -70  36 	43	L superior parietal gyrus    	
						0.000	0.000	  9.23	 7.19	0.000	 28  -42  42 	44	R superior parietal gyrus    	
						0.000	0.000	  9.20	 7.18	0.000	-52   14 -27 	81	L superior temporal gyrus    	
						0.000	0.000	  8.99	 7.06	0.000	 32   -4 -33 	86	R inferior temporal gyrus    	
						0.000	0.000	  8.89	 7.01	0.000	 30    0 -24 	86	R inferior temporal gyrus    	
						0.000	0.000	  8.77	 6.95	0.000	 26   12 -30 	82	R superior temporal gyrus    	
						0.000	0.000	  8.60	 6.86	0.000	 22  -10 -24 	166	R hippocampus               	
						0.000	0.000	  8.55	 6.83	0.000	-28   18 -33 	81	L superior temporal gyrus    	
						0.000	0.000	  8.52	 6.81	0.000	-48  -44 -39 	181	cerebellum                  	
						0.000	0.000	  8.49	 6.80	0.000	-22   -8 -21 	165	L hippocampus               	
						0.000	0.000	  8.19	 6.63	0.000	 50  -40  18 	48	R angular gyrus              	
						0.000	0.000	  8.18	 6.63	0.000	 50   44 -15 	32	R lateral orbitofrontal gyrus	
						0.000	0.000	  8.12	 6.59	0.000	 14  -74   9 	90	R lingual gyrus              	
						0.000	0.000	  8.09	 6.57	0.000	-32    6 -27 	81	L superior temporal gyrus    	
						0.000	0.000	  8.05	 6.55	0.000	 44   12 -42 	84	R middle temporal gyrus      	
						0.000	0.000	  7.99	 6.52	0.000	-32  -44 -48 	181	cerebellum                  	
						0.000	0.000	  7.93	 6.48	0.000	-30  -36 -39 	181	cerebellum                  	
						0.000	0.000	  7.77	 6.39	0.000	 42   22 -33 	82	R superior temporal gyrus    	
						0.000	0.000	  7.76	 6.38	0.000	-48   42 -15 	31	L lateral orbitofrontal gyrus	
						0.000	0.000	  7.74	 6.37	0.000	 34   20 -33 	82	R superior temporal gyrus    	
						0.000	0.000	  7.69	 6.34	0.000	 42    4 -45 	86	R inferior temporal gyrus    	
						0.000	0.000	  7.62	 6.30	0.000	-28   -2 -30 	85	L inferior temporal gyrus    	
						0.000	0.000	  7.55	 6.26	0.000	-22  -28 -18 	87	L parahippocampal gyrus      	
						0.000	0.000	  7.46	 6.20	0.000	 32    6 -36 	86	R inferior temporal gyrus    	
						0.000	0.000	  7.37	 6.15	0.000	-42    2 -45 	85	L inferior temporal gyrus    	
						0.000	0.000	  7.34	 6.13	0.000	-56   16  12 	25	L inferior frontal gyrus     	
						0.000	0.000	  7.27	 6.09	0.000	 52   18 -24 	82	R superior temporal gyrus    	
						0.000	0.000	  7.10	 5.99	0.000	 26  -26 -21 	88	R parahippocampal gyrus      	
						0.000	0.000	  6.98	 5.91	0.000	 38   20 -24 	82	R superior temporal gyrus    	
						0.000	0.000	  6.95	 5.89	0.000	-36   12 -45 	85	L inferior temporal gyrus    	
						0.000	0.000	  6.89	 5.85	0.000	-54   16 -15 	81	L superior temporal gyrus    	
						0.000	0.000	  6.87	 5.84	0.000	  6  -56  57 	50	R precuneus                  	
						0.001	0.000	  6.70	 5.73	0.000	-34   34 -21 	29	L middle orbitofrontal gyrus 	
						0.001	0.000	  6.63	 5.69	0.000	 30   24 -24 	30	R middle orbitofrontal gyrus 	
						0.001	0.000	  6.61	 5.67	0.000	 42   38 -18 	32	R lateral orbitofrontal gyrus	
						0.001	0.000	  6.60	 5.67	0.000	 20   14 -24 	30	R middle orbitofrontal gyrus 	
						0.002	0.000	  6.50	 5.60	0.000	 28   16 -39 	82	R superior temporal gyrus    	
						0.002	0.000	  6.48	 5.59	0.000	-46   50 -12 	25	L inferior frontal gyrus     	
						0.003	0.000	  6.36	 5.50	0.000	 14  -12 -30 	88	R parahippocampal gyrus      	
						0.003	0.000	  6.29	 5.46	0.000	-56   -2 -33 	83	L middle temporal gyrus      	
						0.004	0.000	  6.28	 5.45	0.000	 22   46 -21 	30	R middle orbitofrontal gyrus 	
						0.004	0.000	  6.28	 5.45	0.000	 50   52  -6 	26	R inferior frontal gyrus     	
						0.005	0.000	  6.21	 5.40	0.000	-12   26 -24 	21	L superior frontal gyrus     	
						0.005	0.000	  6.20	 5.40	0.000	-30   -2 -42 	85	L inferior temporal gyrus    	
						0.006	0.001	  6.15	 5.36	0.000	-36  -44  51 	43	L superior parietal gyrus    	
						0.022	0.002	  5.74	 5.08	0.000	-22  -42 -48 	181	cerebellum                  	
						0.024	0.002	  5.72	 5.06	0.000	-44  -46  12 	83	L middle temporal gyrus      	
						0.039	0.003	  5.56	 4.95	0.000	 30  -28  42 	42	R postcentral gyrus          	
						0.042	0.003	  5.54	 4.93	0.000	-16  -48 -57 	181	cerebellum                  	
						0.042	0.003	  5.53	 4.93	0.000	-64   -4 -18 	83	L middle temporal gyrus      	
						0.048	0.004	  5.49	 4.90	0.000	 20   54 -18 	30	R middle orbitofrontal gyrus 	
						0.052	0.004	  5.47	 4.88	0.000	 -2    0 -12 		
						0.091	0.007	  5.28	 4.74	0.000	-18  -44 -33 	181	cerebellum                  	
						0.093	0.007	  5.27	 4.74	0.000	 12  -28 -30 	182	brainstem                   	
						0.095	0.008	  5.27	 4.73	0.000	-46  -48  21 	47	L angular gyrus              	
						0.097	0.008	  5.26	 4.73	0.000	-10  -60 -60 	181	cerebellum                  	
						0.142	0.011	  5.13	 4.63	0.000	 60    4 -30 	84	R middle temporal gyrus      	
						0.143	0.011	  5.13	 4.63	0.000	-20   44 -21 	29	L middle orbitofrontal gyrus 	
						0.197	0.016	  5.01	 4.54	0.000	 54  -20 -33 	86	R inferior temporal gyrus    	
						0.198	0.016	  5.01	 4.54	0.000	-44   28  -3 	25	L inferior frontal gyrus     	
						0.207	0.017	  4.99	 4.53	0.000	 -4   10  -6 	161	L caudate                   	
						0.244	0.020	  4.93	 4.48	0.000	 44  -34   6 	84	R middle temporal gyrus      	
						0.248	0.020	  4.92	 4.48	0.000	 -6  -50  48 	49	L precuneus                  	
						0.298	0.025	  4.85	 4.42	0.000	 42  -24 -21 	86	R inferior temporal gyrus    	
						0.324	0.027	  4.82	 4.39	0.000	-26  -34  42 	41	L postcentral gyrus          	
						0.369	0.032	  4.76	 4.35	0.000	-20   -4 -48 	85	L inferior temporal gyrus    	
						0.418	0.036	  4.71	 4.31	0.000	  4    8 -24 	34	R gyrus rectus               	
						0.445	0.039	  4.68	 4.28	0.000	 16   22 -27 	30	R middle orbitofrontal gyrus 	
						0.537	0.051	  4.58	 4.21	0.000	 64   -2 -21 	84	R middle temporal gyrus      	
						0.539	0.051	  4.58	 4.21	0.000	 10  -36 -33 	182	brainstem                   	
						0.543	0.051	  4.58	 4.21	0.000	-16   10 -27 	29	L middle orbitofrontal gyrus 	
						0.608	0.059	  4.52	 4.16	0.000	-30   52 -18 	29	L middle orbitofrontal gyrus 	
						0.621	0.061	  4.50	 4.15	0.000	-10  -52   0 	89	L lingual gyrus              	
						0.648	0.065	  4.48	 4.13	0.000	-10  -14 -39 	182	brainstem                   	
						0.697	0.073	  4.43	 4.09	0.000	 20  -46 -54 	181	cerebellum                  	
						0.747	0.083	  4.38	 4.05	0.000	 26  -38 -45 	181	cerebellum                  	
						0.751	0.084	  4.37	 4.04	0.000	  4   18 -30 	34	R gyrus rectus               	
						0.787	0.092	  4.33	 4.01	0.000	 34  -36 -42 	181	cerebellum                  	
						0.798	0.095	  4.32	 4.00	0.000	-40  -10 -27 	85	L inferior temporal gyrus    	
						0.810	0.097	  4.31	 3.99	0.000	-30  -18 -18 	165	L hippocampus               	
						0.820	0.100	  4.30	 3.98	0.000	  6   26 -18 	22	R superior frontal gyrus     	
						0.830	0.103	  4.28	 3.97	0.000	  2  -58  15 	50	R precuneus                  	
						0.860	0.113	  4.25	 3.94	0.000	 -8  -60 -48 	181	cerebellum                  	
						0.897	0.129	  4.19	 3.90	0.000	  4   18 -21 	34	R gyrus rectus               	
						0.898	0.129	  4.19	 3.90	0.000	 24  -26 -48 		
						0.905	0.132	  4.18	 3.89	0.000	  0  -34 -21 	182	brainstem                   	
						0.907	0.133	  4.18	 3.88	0.000	-44  -60  42 	47	L angular gyrus              	
						0.909	0.133	  4.17	 3.88	0.000	-12  -22 -33 	182	brainstem                   	
						0.926	0.144	  4.14	 3.86	0.000	-12  -32 -30 	182	brainstem                   	
						0.929	0.145	  4.14	 3.85	0.000	  8  -20 -33 	182	brainstem                   	
						0.930	0.145	  4.13	 3.85	0.000	  6   12 -12 	22	R superior frontal gyrus     	
						0.948	0.159	  4.09	 3.82	0.000	 -4   16 -30 	33	L gyrus rectus               	
						0.973	0.191	  4.01	 3.75	0.000	  4    8  -3 	162	R caudate                   	
						0.983	0.214	  3.97	 3.71	0.000	 48   28 -12 	32	R lateral orbitofrontal gyrus	
						0.984	0.215	  3.96	 3.71	0.000	-54   36  -6 	25	L inferior frontal gyrus     	
						0.988	0.228	  3.94	 3.69	0.000	 64  -36  15 	82	R superior temporal gyrus    	
						0.990	0.238	  3.92	 3.67	0.000	-26  -48 -39 	181	cerebellum                  	
						0.992	0.246	  3.91	 3.66	0.000	 -6  -50 -39 	181	cerebellum                  	
						0.994	0.258	  3.88	 3.64	0.000	-46  -50  48 	47	L angular gyrus              	
						0.997	0.294	  3.82	 3.59	0.000	-20   56 -18 	29	L middle orbitofrontal gyrus 	
						0.999	0.325	  3.78	 3.55	0.000	-46  -46  36 	45	L supramarginal gyrus        	
						1.000	0.392	  3.69	 3.48	0.000	-20  -26 -36 	182	brainstem                   	
						1.000	0.409	  3.67	 3.46	0.000	-44   46   3 	25	L inferior frontal gyrus     	
						1.000	0.506	  3.57	 3.37	0.000	 -2  -26 -24 	182	brainstem                   	
						1.000	0.963	  3.26	 3.11	0.001	-14  -66 -51 	181	cerebellum                  	
		0.000	0.000	625	0.000	0.000	0.000	  9.02	 7.08	0.000	-64   -6  30 	41	L postcentral gyrus          	
						0.000	0.000	  7.62	 6.30	0.000	-44  -10  39 	27	L precentral gyrus           	
		0.000	0.000	642	0.000	0.000	0.000	  7.07	 5.97	0.000	 68   -4  24 	42	R postcentral gyrus          	
						0.003	0.000	  6.33	 5.49	0.000	 50   -4  36 	28	R precentral gyrus           	
						0.592	0.057	  4.53	 4.17	0.000	 54  -22  42 	46	R supramarginal gyrus        	
						0.961	0.173	  4.06	 3.79	0.000	 52  -14  33 	42	R postcentral gyrus          	
		0.000	0.000	361	0.000	0.002	0.000	  6.39	 5.53	0.000	 -6  -40  66 	41	L postcentral gyrus          	
						0.012	0.001	  5.94	 5.22	0.000	  8  -38  69 	42	R postcentral gyrus          	
						0.044	0.004	  5.52	 4.92	0.000	 -4  -32  72 	27	L precentral gyrus           	
		0.039	0.009	85	0.002	0.013	0.001	  5.91	 5.20	0.000	 34  -18  18 	102	R insular cortex            	

table shows all local maxima more than 8.0mm apart
--------------------------------------------------------------------------------
Height threshold: T = %0.2f, p = %0.3f (%0.3f)
Extent threshold: k = %0.0f voxels, p = %0.3f (%0.3f)
Expected voxels per cluster, <k> = %0.3f
Expected number of clusters, <c> = %0.2f
FWEp: %0.3f, FDRp: %0.3f, FWEc: %0.0f, FDRc: %0.0f
Degrees of freedom = [%0.1f, %0.1f]
FWHM = %3.1f %3.1f %3.1f mm mm mm; %3.1f %3.1f %3.1f {voxels}
Volume: %0.0f = %0.0f voxels = %0.1f resels
Voxel size: %3.1f %3.1f %3.1f mm mm mm; (resel = %0.2f voxels)
3.239478e+00
9.995002e-04
1.000000e+00
P
2.310809e-03
4.984721e-02
7.110927e+00
5.113248e-02
5.479557e+00
4.596802e+00
UU
1.000000e+00
5.700000e+01
9.533337e+00
8.704924e+00
9.863993e+00
4.766669e+00
4.352462e+00
3.287998e+00
1.742256e+06
1.451880e+05
1.967874e+03

6.821524e+01
================================================================================
