# Supplementary material for: Entorhinal grid-like codes and time-locked network dynamics track others navigating through space
Source: Nat Commun. 2023 Jan 31;14:231. doi: 10.1038/s41467-023-35819-3 (PMC9889810; doi:10.1038/s41467-023-35819-3)
Supplement: Supplementary file 4 — Source Data [file 41467_2023_35819_MOESM4_ESM.zip › Source-Data-Fig-2/panel-c_baseline/onesamplettest_swratopup_self_N58_statistics_table_thresholded.txt]

STATISTICS: 1
================================================================================
set	set	cluster	cluster	cluster	cluster	peak	peak	peak	peak	peak	
p	c	p(FWE-corr)	p(FDR-corr)	equivk	p(unc)	p(FWE-corr)	p(FDR-corr)	T	equivZ	p(unc)	x,y,z {mm}
--------------------------------------------------------------------------------
0.001	2	0.000	0.000	49749	0.000	0.000	0.000	 23.82	  Inf	0.000	-26  -90  18 	63	L middle occipital gyrus     	
						0.000	0.000	 23.10	  Inf	0.000	 28  -82  18 	62	R superior occipital gyrus   	
						0.000	0.000	 22.96	  Inf	0.000	-20  -30   0 		
						0.000	0.000	 22.92	  Inf	0.000	 20  -30   0 		
						0.000	0.000	 22.86	  Inf	0.000	-16  -96  12 	61	L superior occipital gyrus   	
						0.000	0.000	 22.75	  Inf	0.000	 28  -90  12 	64	R middle occipital gyrus     	
						0.000	0.000	 22.36	  Inf	0.000	-26  -94   9 	63	L middle occipital gyrus     	
						0.000	0.000	 22.24	  Inf	0.000	 20  -96  12 	64	R middle occipital gyrus     	
						0.000	0.000	 21.92	  Inf	0.000	 28  -66  -9 	66	R inferior occipital gyrus   	
						0.000	0.000	 21.89	  Inf	0.000	-24  -74 -12 	65	L inferior occipital gyrus   	
						0.000	0.000	 20.77	  Inf	0.000	-30  -80 -12 	65	L inferior occipital gyrus   	
						0.000	0.000	 20.72	  Inf	0.000	 28  -52  -9 	90	R lingual gyrus              	
						0.000	0.000	 20.11	  Inf	0.000	 18  -58  63 	44	R superior parietal gyrus    	
						0.000	0.000	 20.02	  Inf	0.000	  4  -86  -6 	90	R lingual gyrus              	
						0.000	0.000	 19.84	  Inf	0.000	-44  -80   0 	63	L middle occipital gyrus     	
						0.000	0.000	 19.68	  Inf	0.000	-26  -64  -9 	91	L fusiform gyrus             	
						0.000	0.000	 19.26	  Inf	0.000	-10  -98   6 	63	L middle occipital gyrus     	
						0.000	0.000	 18.85	  Inf	0.000	 34  -80 -12 	66	R inferior occipital gyrus   	
						0.000	0.000	 18.40	  Inf	0.000	-36  -84  12 	63	L middle occipital gyrus     	
						0.000	0.000	 18.07	  Inf	0.000	 28  -76  27 	62	R superior occipital gyrus   	
						0.000	0.000	 17.51	  Inf	0.000	-28  -50  -6 	89	L lingual gyrus              	
						0.000	0.000	 17.43	  Inf	0.000	 20  -74  45 	44	R superior parietal gyrus    	
						0.000	0.000	 16.82	  Inf	0.000	-16  -76  39 	43	L superior parietal gyrus    	
						0.000	0.000	 16.78	  Inf	0.000	 10  -54  66 	44	R superior parietal gyrus    	
						0.000	0.000	 16.70	  Inf	0.000	-16  -58  12 	43	L superior parietal gyrus    	
						0.000	0.000	 16.63	  Inf	0.000	 44  -76  -6 	64	R middle occipital gyrus     	
						0.000	0.000	 15.89	  Inf	0.000	-18  -58  63 	43	L superior parietal gyrus    	
						0.000	0.000	 15.11	  Inf	0.000	 14  -94  -3 	64	R middle occipital gyrus     	
						0.000	0.000	 14.43	  Inf	0.000	 -8  -54  69 	43	L superior parietal gyrus    	
						0.000	0.000	 14.42	  Inf	0.000	 26  -68  24 	62	R superior occipital gyrus   	
						0.000	0.000	 14.15	  Inf	0.000	-42  -68   3 	63	L middle occipital gyrus     	
						0.000	0.000	 13.37	  Inf	0.000	 24  -60  21 	44	R superior parietal gyrus    	
						0.000	0.000	 13.15	  Inf	0.000	 -8  -64   6 	89	L lingual gyrus              	
						0.000	0.000	 13.03	  Inf	0.000	 30  -48  54 	44	R superior parietal gyrus    	
						0.000	0.000	 13.00	  Inf	0.000	 -8  -82  48 	43	L superior parietal gyrus    	
						0.000	0.000	 12.87	  Inf	0.000	 20  -54  12 		
						0.000	0.000	 12.80	  Inf	0.000	-14  -68  57 	43	L superior parietal gyrus    	
						0.000	0.000	 12.57	  Inf	0.000	-28   22 -15 	29	L middle orbitofrontal gyrus 	
						0.000	0.000	 12.37	  Inf	0.000	 10  -68  12 	90	R lingual gyrus              	
						0.000	0.000	 12.16	  Inf	0.000	-54  -26  39 	45	L supramarginal gyrus        	
						0.000	0.000	 11.96	  Inf	0.000	-34  -42 -39 	181	cerebellum                  	
						0.000	0.000	 11.82	  Inf	0.000	-46  -46 -39 	181	cerebellum                  	
						0.000	0.000	 11.82	  Inf	0.000	 56  -26  42 	46	R supramarginal gyrus        	
						0.000	0.000	 11.69	  Inf	0.000	 10  -28   0 	182	brainstem                   	
						0.000	0.000	 11.45	  Inf	0.000	 42  -62   9 	64	R middle occipital gyrus     	
						0.000	0.000	 11.44	  Inf	0.000	 30  -40  42 	44	R superior parietal gyrus    	
						0.000	0.000	 11.38	  Inf	0.000	 50   48  -9 	26	R inferior frontal gyrus     	
						0.000	0.000	 11.20	  Inf	0.000	 44  -66 -18 	66	R inferior occipital gyrus   	
						0.000	0.000	 11.18	  Inf	0.000	 36   24   0 	102	R insular cortex            	
						0.000	0.000	 11.09	  Inf	0.000	 32   24 -12 	32	R lateral orbitofrontal gyrus	
						0.000	0.000	 10.62	 7.84	0.000	 50  -32  45 	46	R supramarginal gyrus        	
						0.000	0.000	 10.60	 7.84	0.000	 34  -40 -36 	181	cerebellum                  	
						0.000	0.000	 10.38	 7.74	0.000	-36   22  -3 	101	L insular cortex            	
						0.000	0.000	 10.23	 7.68	0.000	 22   48 -18 	30	R middle orbitofrontal gyrus 	
						0.000	0.000	 10.17	 7.65	0.000	-16  -46  57 	43	L superior parietal gyrus    	
						0.000	0.000	  9.91	 7.53	0.000	 10  -44   6 	88	R parahippocampal gyrus      	
						0.000	0.000	  9.87	 7.50	0.000	 48  -54 -15 	86	R inferior temporal gyrus    	
						0.000	0.000	  9.82	 7.48	0.000	 -8  -28   0 	182	brainstem                   	
						0.000	0.000	  9.76	 7.45	0.000	 -2  -32 -15 	182	brainstem                   	
						0.000	0.000	  9.71	 7.43	0.000	 -6  -20  -3 	182	brainstem                   	
						0.000	0.000	  9.63	 7.39	0.000	-12  -20  45 	27	L precentral gyrus           	
						0.000	0.000	  9.53	 7.34	0.000	 12  -40  63 	42	R postcentral gyrus          	
						0.000	0.000	  9.43	 7.29	0.000	 42  -36  45 	44	R superior parietal gyrus    	
						0.000	0.000	  9.42	 7.29	0.000	 10   36 -24 	34	R gyrus rectus               	
						0.000	0.000	  9.22	 7.18	0.000	 28  -34 -24 	92	R fusiform gyrus             	
						0.000	0.000	  9.07	 7.11	0.000	-10  -46  12 	121	L cingulate gyrus           	
						0.000	0.000	  9.07	 7.11	0.000	 38   32 -21 	32	R lateral orbitofrontal gyrus	
						0.000	0.000	  8.93	 7.03	0.000	 10  -28 -30 	182	brainstem                   	
						0.000	0.000	  8.90	 7.02	0.000	-34  -44  51 	43	L superior parietal gyrus    	
						0.000	0.000	  8.77	 6.95	0.000	-16   54 -21 	29	L middle orbitofrontal gyrus 	
						0.000	0.000	  8.72	 6.92	0.000	-36   26 -21 	29	L middle orbitofrontal gyrus 	
						0.000	0.000	  8.58	 6.85	0.000	 36   -8  -9 	102	R insular cortex            	
						0.000	0.000	  8.55	 6.83	0.000	-26   48 -18 	29	L middle orbitofrontal gyrus 	
						0.000	0.000	  8.50	 6.80	0.000	-50   44 -12 	25	L inferior frontal gyrus     	
						0.000	0.000	  8.48	 6.79	0.000	 -8  -88  36 	61	L superior occipital gyrus   	
						0.000	0.000	  8.37	 6.73	0.000	 30  -30 -15 	88	R parahippocampal gyrus      	
						0.000	0.000	  8.25	 6.66	0.000	-10   -4   3 		
						0.000	0.000	  8.22	 6.65	0.000	 -4   58 -24 	21	L superior frontal gyrus     	
						0.000	0.000	  8.13	 6.60	0.000	 26  -44 -51 	181	cerebellum                  	
						0.000	0.000	  8.03	 6.54	0.000	  8  -24 -21 	182	brainstem                   	
						0.000	0.000	  7.88	 6.46	0.000	 14  -16  45 	22	R superior frontal gyrus     	
						0.000	0.000	  7.77	 6.39	0.000	  8  -58 -24 	181	cerebellum                  	
						0.000	0.000	  7.74	 6.37	0.000	 -4  -62 -30 	181	cerebellum                  	
						0.000	0.000	  7.70	 6.35	0.000	-44  -60 -21 	91	L fusiform gyrus             	
						0.000	0.000	  7.67	 6.33	0.000	 12   54 -27 	22	R superior frontal gyrus     	
						0.000	0.000	  7.64	 6.31	0.000	 12   18 -15 	22	R superior frontal gyrus     	
						0.000	0.000	  7.62	 6.30	0.000	-20  -46 -54 	181	cerebellum                  	
						0.000	0.000	  7.57	 6.27	0.000	 12  -10   0 		
						0.000	0.000	  7.53	 6.25	0.000	 24  -40 -36 	181	cerebellum                  	
						0.000	0.000	  7.50	 6.23	0.000	-16   20 -18 	29	L middle orbitofrontal gyrus 	
						0.000	0.000	  7.49	 6.23	0.000	-12  -56 -30 	181	cerebellum                  	
						0.000	0.000	  7.46	 6.21	0.000	 58   18  12 	26	R inferior frontal gyrus     	
						0.000	0.000	  7.29	 6.10	0.000	 36  -26  39 	42	R postcentral gyrus          	
						0.000	0.000	  7.20	 6.04	0.000	 14  -58 -30 	181	cerebellum                  	
						0.000	0.000	  7.06	 5.96	0.000	  8   44 -30 	22	R superior frontal gyrus     	
						0.000	0.000	  7.05	 5.95	0.000	 46  -46 -45 	181	cerebellum                  	
						0.000	0.000	  6.88	 5.85	0.000	 46  -46 -30 	181	cerebellum                  	
						0.000	0.000	  6.84	 5.82	0.000	-10  -48 -27 	181	cerebellum                  	
						0.000	0.000	  6.81	 5.80	0.000	-10  -34 -30 	182	brainstem                   	
						0.000	0.000	  6.81	 5.80	0.000	-34   34 -21 	29	L middle orbitofrontal gyrus 	
						0.001	0.000	  6.79	 5.79	0.000	-42  -24  36 	41	L postcentral gyrus          	
						0.001	0.000	  6.79	 5.79	0.000	-20  -24 -24 	87	L parahippocampal gyrus      	
						0.001	0.000	  6.70	 5.73	0.000	-28  -40 -24 	91	L fusiform gyrus             	
						0.001	0.000	  6.70	 5.73	0.000	 14  -44 -30 	181	cerebellum                  	
						0.001	0.000	  6.69	 5.72	0.000	  2  -58 -12 	181	cerebellum                  	
						0.001	0.000	  6.64	 5.69	0.000	  4  -74 -36 	181	cerebellum                  	
						0.002	0.000	  6.50	 5.60	0.000	 30  -48 -39 	181	cerebellum                  	
						0.002	0.000	  6.42	 5.54	0.000	-14   30 -27 	21	L superior frontal gyrus     	
						0.002	0.000	  6.38	 5.52	0.000	 22  -10   6 	164	R putamen                   	
						0.003	0.000	  6.33	 5.49	0.000	  2  -68 -30 	181	cerebellum                  	
						0.003	0.000	  6.32	 5.48	0.000	-28  -38  39 	43	L superior parietal gyrus    	
						0.004	0.000	  6.26	 5.44	0.000	 -4  -78 -33 	181	cerebellum                  	
						0.009	0.001	  6.03	 5.28	0.000	 14  -30  51 	28	R precentral gyrus           	
						0.011	0.001	  5.98	 5.25	0.000	 12  -66 -33 	181	cerebellum                  	
						0.011	0.001	  5.98	 5.24	0.000	-14  -20 -30 	182	brainstem                   	
						0.011	0.001	  5.98	 5.24	0.000	 -6    8   3 	161	L caudate                   	
						0.011	0.001	  5.97	 5.24	0.000	 -8  -52 -39 	181	cerebellum                  	
						0.011	0.001	  5.97	 5.24	0.000	 12   62 -21 	22	R superior frontal gyrus     	
						0.012	0.001	  5.96	 5.23	0.000	 52  -26 -24 	86	R inferior temporal gyrus    	
						0.020	0.001	  5.78	 5.11	0.000	  8   10   9 	162	R caudate                   	
						0.021	0.001	  5.78	 5.11	0.000	-16  -56 -60 	181	cerebellum                  	
						0.022	0.002	  5.75	 5.09	0.000	 -6   48 -33 	21	L superior frontal gyrus     	
						0.025	0.002	  5.72	 5.06	0.000	-16  -68 -42 	181	cerebellum                  	
						0.026	0.002	  5.70	 5.05	0.000	  6    6   0 	162	R caudate                   	
						0.027	0.002	  5.70	 5.05	0.000	 -2  -62 -51 	181	cerebellum                  	
						0.027	0.002	  5.70	 5.05	0.000	 20  -22 -24 	88	R parahippocampal gyrus      	
						0.036	0.003	  5.60	 4.98	0.000	  0   -6 -12 	182	brainstem                   	
						0.050	0.003	  5.50	 4.90	0.000	 14  -10 -30 	88	R parahippocampal gyrus      	
						0.055	0.004	  5.47	 4.88	0.000	 52   10  24 	28	R precentral gyrus           	
						0.058	0.004	  5.45	 4.87	0.000	 54  -20 -33 	86	R inferior temporal gyrus    	
						0.064	0.004	  5.42	 4.85	0.000	-34   -6 -12 	101	L insular cortex            	
						0.067	0.005	  5.40	 4.83	0.000	  0  -88 -39 	181	cerebellum                  	
						0.081	0.006	  5.34	 4.79	0.000	-66   -8  24 	41	L postcentral gyrus          	
						0.082	0.006	  5.34	 4.78	0.000	 50    6  33 	28	R precentral gyrus           	
						0.084	0.006	  5.33	 4.78	0.000	-36   52 -15 	31	L lateral orbitofrontal gyrus	
						0.093	0.006	  5.30	 4.76	0.000	-32  -28  39 	41	L postcentral gyrus          	
						0.097	0.006	  5.28	 4.74	0.000	-22  -56 -33 	181	cerebellum                  	
						0.104	0.007	  5.26	 4.73	0.000	 60  -22 -27 	86	R inferior temporal gyrus    	
						0.129	0.009	  5.18	 4.67	0.000	-34  -14  -6 	163	L putamen                   	
						0.132	0.009	  5.17	 4.66	0.000	 16  -74 -33 	181	cerebellum                  	
						0.142	0.009	  5.15	 4.64	0.000	-30  -68 -36 	181	cerebellum                  	
						0.166	0.011	  5.09	 4.60	0.000	 20   16 -24 	30	R middle orbitofrontal gyrus 	
						0.196	0.013	  5.03	 4.56	0.000	 20  -78 -39 	181	cerebellum                  	
						0.208	0.014	  5.01	 4.54	0.000	 18  -14 -21 	166	R hippocampus               	
						0.271	0.019	  4.91	 4.46	0.000	-32  -30 -21 	91	L fusiform gyrus             	
						0.334	0.024	  4.82	 4.40	0.000	 28   -8 -39 	92	R fusiform gyrus             	
						0.337	0.024	  4.82	 4.40	0.000	-40  -58 -54 	181	cerebellum                  	
						0.364	0.026	  4.79	 4.37	0.000	-20  -80 -48 	181	cerebellum                  	
						0.448	0.034	  4.69	 4.30	0.000	 24  -32  51 	42	R postcentral gyrus          	
						0.452	0.034	  4.69	 4.30	0.000	-16  -42 -36 	182	brainstem                   	
						0.465	0.035	  4.68	 4.28	0.000	 14  -56 -60 	181	cerebellum                  	
						0.507	0.039	  4.63	 4.25	0.000	-10  -16 -39 	182	brainstem                   	
						0.544	0.044	  4.60	 4.22	0.000	 -4  -38 -42 	182	brainstem                   	
						0.593	0.049	  4.55	 4.19	0.000	-14  -86 -33 	181	cerebellum                  	
						0.695	0.065	  4.45	 4.11	0.000	-26   -4 -21 	165	L hippocampus               	
						0.705	0.066	  4.44	 4.10	0.000	 20  -64 -57 	181	cerebellum                  	
						0.707	0.066	  4.44	 4.10	0.000	-60   18  15 	25	L inferior frontal gyrus     	
						0.711	0.067	  4.44	 4.09	0.000	-26  -76 -36 	181	cerebellum                  	
						0.832	0.092	  4.30	 3.99	0.000	-62   -8  39 	41	L postcentral gyrus          	
						0.843	0.095	  4.29	 3.98	0.000	 14  -86 -36 	181	cerebellum                  	
						0.877	0.107	  4.24	 3.94	0.000	-32    2 -18 	101	L insular cortex            	
						0.902	0.118	  4.21	 3.91	0.000	 -6    2  33 	121	L cingulate gyrus           	
						0.919	0.127	  4.18	 3.88	0.000	 -6    2  42 	21	L superior frontal gyrus     	
						0.940	0.140	  4.14	 3.85	0.000	-50   22   9 	25	L inferior frontal gyrus     	
						0.977	0.184	  4.02	 3.76	0.000	 -6  -26  33 	121	L cingulate gyrus           	
						0.977	0.185	  4.02	 3.76	0.000	-14   -4 -12 	165	L hippocampus               	
						0.978	0.186	  4.02	 3.75	0.000	-40  -68 -51 	181	cerebellum                  	
						0.981	0.192	  4.00	 3.74	0.000	 44    4  39 	28	R precentral gyrus           	
						0.991	0.226	  3.94	 3.69	0.000	  2  -80 -48 	181	cerebellum                  	
						0.992	0.235	  3.92	 3.67	0.000	 44   14  30 	24	R middle frontal gyrus       	
						1.000	0.374	  3.72	 3.51	0.000	-14  -90 -42 	181	cerebellum                  	
						1.000	0.397	  3.70	 3.48	0.000	-38   54  -3 	25	L inferior frontal gyrus     	
						1.000	0.397	  3.70	 3.48	0.000	 10    2 -36 		
						1.000	0.516	  3.58	 3.38	0.000	-12  -84 -48 	181	cerebellum                  	
						1.000	0.556	  3.54	 3.35	0.000	 14   68 -15 	22	R superior frontal gyrus     	
						1.000	0.566	  3.53	 3.34	0.000	 34  -62 -57 	181	cerebellum                  	
						1.000	0.597	  3.50	 3.32	0.000	 28   -8 -24 	166	R hippocampus               	
						1.000	0.648	  3.46	 3.29	0.001	-28  -64 -48 	181	cerebellum                  	
						1.000	0.957	  3.26	 3.11	0.001	 24   28 -24 	30	R middle orbitofrontal gyrus 	
		0.001	0.000	158	0.000	0.070	0.005	  5.39	 4.82	0.000	-58    6 -24 	83	L middle temporal gyrus      	
						0.095	0.006	  5.29	 4.75	0.000	-56   -2 -36 	83	L middle temporal gyrus      	
						0.155	0.010	  5.12	 4.62	0.000	-60   -2 -27 	83	L middle temporal gyrus      	
						0.468	0.035	  4.67	 4.28	0.000	-56    6 -33 	83	L middle temporal gyrus      	
						0.948	0.147	  4.12	 3.83	0.000	-46    8 -42 	83	L middle temporal gyrus      	
						0.999	0.338	  3.77	 3.55	0.000	-44   18 -33 	81	L superior temporal gyrus    	

table shows all local maxima more than 8.0mm apart
--------------------------------------------------------------------------------
Height threshold: T = %0.2f, p = %0.3f (%0.3f)
Extent threshold: k = %0.0f voxels, p = %0.3f (%0.3f)
Expected voxels per cluster, <k> = %0.3f
Expected number of clusters, <c> = %0.2f
FWEp: %0.3f, FDRp: %0.3f, FWEc: %0.0f, FDRc: %0.0f
Degrees of freedom = [%0.1f, %0.1f]
FWHM = %3.1f %3.1f %3.1f mm mm mm; %3.1f %3.1f %3.1f {voxels}
Volume: %0.0f = %0.0f voxels = %0.1f resels
Voxel size: %3.1f %3.1f %3.1f mm mm mm; (resel = %0.2f voxels)
3.239478e+00
9.995002e-04
1.000000e+00
M
2.091962e-03
4.793559e-02
6.679375e+00
4.912259e-02
5.498739e+00
4.550872e+00
G
1.000000e+00
5.700000e+01
9.403248e+00
8.532655e+00
9.583193e+00
4.701624e+00
4.266327e+00
3.194398e+00
1.742256e+06
1.451880e+05
2.095018e+03

6.407536e+01
================================================================================
