# Supplementary material for: Entorhinal grid-like codes and time-locked network dynamics track others navigating through space
Source: Nat Commun. 2023 Jan 31;14:231. doi: 10.1038/s41467-023-35819-3 (PMC9889810; doi:10.1038/s41467-023-35819-3)
Supplement: Supplementary file 4 — Source Data [file 41467_2023_35819_MOESM4_ESM.zip › Source-Data-Fig-2/panel-d_observation_behav/onesamplettest_swratopup_other_N58_cov_avgDistErr_p23_statistics_table_thresholded.txt]

STATISTICS: 0 -1
================================================================================
set	set	cluster	cluster	cluster	cluster	peak	peak	peak	peak	peak	
p	c	p(FWE-corr)	p(FDR-corr)	equivk	p(unc)	p(FWE-corr)	p(FDR-corr)	T	equivZ	p(unc)	x,y,z {mm}
--------------------------------------------------------------------------------
0.050	1	0.000	0.000	226	0.000	0.229	0.319	  4.96	 4.50	0.000	44 -78 24 	64	R middle occipital gyrus     	
						0.774	0.681	  4.36	 4.02	0.000	38 -82 18 	64	R middle occipital gyrus     	
						0.890	0.681	  4.21	 3.91	0.000	26 -86 27 	62	R superior occipital gyrus   	
						1.000	0.875	  3.64	 3.43	0.000	30 -74 36 	64	R middle occipital gyrus     	
						1.000	0.914	  3.43	 3.25	0.001	30 -78 21 	62	R superior occipital gyrus   	


table shows all local maxima more than 8.0mm apart
--------------------------------------------------------------------------------
Height threshold: T = %0.2f, p = %0.3f (%0.3f)
Extent threshold: k = %0.0f voxels, p = %0.3f (%0.3f)
Expected voxels per cluster, <k> = %0.3f
Expected number of clusters, <c> = %0.2f
FWEp: %0.3f, FDRp: %0.3f, FWEc: %0.0f, FDRc: %0.0f
Degrees of freedom = [%0.1f, %0.1f]
FWHM = %3.1f %3.1f %3.1f mm mm mm; %3.1f %3.1f %3.1f {voxels}
Volume: %0.0f = %0.0f voxels = %0.1f resels
Voxel size: %3.1f %3.1f %3.1f mm mm mm; (resel = %0.2f voxels)
3.242261e+00
9.995001e-04
1.000000e+00
8.000000e+01
2.296932e-03
4.962371e-02
7.100356e+00
5.089728e-02
5.492765e+00
Inf
ââ
1.000000e+00
5.600000e+01
9.534342e+00
8.708752e+00
9.867003e+00
4.767171e+00
4.354376e+00
3.289001e+00
1.742256e+06
1.451880e+05
1.966202e+03

6.827326e+01
================================================================================
