# Supplementary material for: Entorhinal grid-like codes and time-locked network dynamics track others navigating through space
Source: Nat Commun. 2023 Jan 31;14:231. doi: 10.1038/s41467-023-35819-3 (PMC9889810; doi:10.1038/s41467-023-35819-3)
Supplement: Supplementary file 4 — Source Data [file 41467_2023_35819_MOESM4_ESM.zip › Source-Data-Fig-3/panel-d_observation_567/gridmagn_N59_09-Jun-2021_model_gridcat_mov_v1_cv_glm_sym_5_est_9_test_9_unused_1_sratopup_thr_0.8_ASHS_LR_ERC.csv]

subj	vx_total	vx_NaN	vx_used	gm_other_cv_1	gm_other_cv_2	gm_other_cv_3	gm_other_cv_4	gm_other_cv_5	gm_other_cv_6	gm_other_cv_7	gm_other_cv_8	gm_other_cv_9	gm_other_cv_10	gm_other_cv_11	gm_other_cv_12	gm_other_cv_mean	gm_self_cv_1	gm_self_cv_2	gm_self_cv_3	gm_self_cv_4	gm_self_cv_5	gm_self_cv_6	gm_self_cv_7	gm_self_cv_8	gm_self_cv_9	gm_self_cv_10	gm_self_cv_11	gm_self_cv_12	gm_self_cv_mean
S01	59.000000	28.000000	31.000000	0.789000	-0.628000	0.428000	2.513000	-0.115000	-1.443000	-0.799000	1.495000	1.228000	0.048000	-0.502000	1.176000	0.349167	-2.034000	-0.906000	0.313000	-0.515000	-0.958000	-0.316000	-0.372000	-7.104000	1.438000	0.787000	0.130000	0.689000	-0.737333
S02	50.000000	28.000000	22.000000	-3.150000	1.178000	5.371000	0.960000	-0.055000	-0.666000	-0.770000	0.070000	-0.861000	0.764000	1.025000	-2.534000	0.111000	-5.082000	0.374000	-0.216000	-1.481000	-2.009000	2.055000	0.636000	0.182000	-0.987000	-0.088000	1.990000	-0.129000	-0.396250
S03	71.000000	69.000000	2.000000	1.557000	-0.826000	0.809000	-0.066000	2.409000	-0.433000	0.298000	1.351000	-3.740000	0.404000	-0.114000	2.150000	0.316583	1.344000	0.893000	0.378000	-0.002000	20.117000	1.736000	1.626000	-0.647000	0.276000	0.070000	-0.101000	8.885000	2.881250
S04	46.000000	18.000000	28.000000	4.677000	-0.748000	0.379000	0.440000	-0.703000	-3.776000	4.902000	-0.803000	0.713000	-0.168000	-12.299000	2.708000	-0.389833	2.139000	4.382000	-0.246000	-0.134000	-0.719000	-2.110000	0.773000	0.358000	-0.618000	0.226000	-0.832000	0.403000	0.301833
S05	55.000000	24.000000	31.000000	-0.045000	0.551000	-0.431000	-0.628000	-0.501000	-0.391000	-0.472000	-0.148000	-0.538000	2.182000	-0.101000	0.470000	-0.004333	0.749000	4.862000	-0.598000	-0.979000	0.613000	-0.297000	-1.260000	0.077000	-0.628000	0.102000	0.366000	1.533000	0.378333
S06	52.000000	44.000000	8.000000	7.552000	1.048000	-7.437000	9.711000	-0.288000	0.650000	1.129000	3.090000	-11.954000	18.327000	-2.811000	0.824000	1.653417	-3.585000	-0.510000	0.511000	-4.777000	3.907000	-1.001000	0.450000	-0.239000	-0.369000	0.565000	-1.956000	-0.910000	-0.659500
S07	50.000000	10.000000	40.000000	0.164000	4.256000	-1.979000	-2.117000	-1.415000	-0.225000	-2.573000	0.046000	3.244000	4.833000	0.230000	-1.755000	0.225750	0.960000	-0.575000	-1.795000	0.560000	1.556000	1.231000	2.233000	1.610000	-1.766000	0.266000	-9.000000	4.529000	-0.015917
S08	49.000000	38.000000	11.000000	-0.098000	-0.029000	-0.014000	-0.323000	-0.193000	0.260000	-0.927000	-0.809000	-0.703000	-0.175000	-0.801000	-0.282000	-0.341167	1.201000	0.279000	-2.252000	0.221000	-1.572000	0.388000	-0.592000	-0.468000	-0.506000	0.287000	-0.425000	1.046000	-0.199417
S09	66.000000	50.000000	16.000000	-0.447000	5.613000	0.246000	-1.176000	-0.876000	3.191000	5.892000	0.968000	-2.436000	-2.630000	1.672000	-0.206000	0.817583	1.087000	0.816000	3.043000	-1.379000	2.929000	0.480000	-3.409000	-12.457000	-0.402000	4.479000	2.213000	0.957000	-0.136917
S10	83.000000	71.000000	12.000000	0.434000	1.066000	-3.379000	0.706000	-0.226000	2.079000	-0.490000	1.791000	1.381000	-3.414000	2.991000	3.111000	0.504167	1.856000	11.353000	-1.009000	0.509000	-0.712000	-0.837000	-1.839000	-0.740000	-0.159000	0.748000	-0.340000	0.636000	0.788833
S11	53.000000	29.000000	24.000000	-4.017000	-0.727000	0.517000	0.493000	1.149000	-0.066000	-1.070000	-1.262000	-27.189000	0.771000	1.352000	0.452000	-2.466417	0.885000	-0.200000	0.046000	0.749000	1.554000	1.169000	0.236000	-1.052000	-0.915000	0.887000	-0.068000	-0.312000	0.248250
S12	56.000000	37.000000	19.000000	1.852000	3.241000	0.386000	-1.673000	-2.390000	1.253000	-1.567000	-0.290000	3.285000	31.374000	1.054000	0.964000	3.124083	-4.189000	-0.211000	5.995000	-1.462000	0.003000	-0.220000	-0.835000	-1.079000	-1.169000	0.320000	0.081000	-0.138000	-0.242000
S13	45.000000	34.000000	11.000000	3.538000	-14.010000	0.119000	-0.529000	4.158000	-2.421000	4.332000	1.041000	1.579000	2.032000	-0.750000	-2.603000	-0.292833	-0.226000	-0.418000	-1.008000	-1.035000	3.006000	-1.043000	-0.646000	-0.830000	1.234000	-0.322000	-2.796000	6.779000	0.224583
S14	48.000000	42.000000	6.000000	-0.584000	-4.375000	-1.185000	-0.708000	0.781000	-0.671000	-0.941000	1.358000	-2.334000	1.219000	-0.242000	0.550000	-0.594333	-0.412000	3.477000	-0.214000	-2.141000	-1.565000	1.486000	-1.316000	1.520000	-0.202000	-1.803000	-0.170000	0.418000	-0.076833
S16	43.000000	27.000000	16.000000	1.256000	0.105000	-5.562000	4.420000	-0.701000	-1.580000	-1.757000	-0.159000	0.474000	1.010000	-0.307000	1.676000	-0.093750	1.007000	0.524000	2.412000	-0.652000	3.609000	-0.490000	-0.056000	2.211000	-0.628000	6.400000	-1.424000	-0.086000	1.068917
S17	57.000000	53.000000	4.000000	-23.447000	-5.659000	-20.594000	3.633000	-0.820000	7.936000	-1.912000	-0.216000	2.010000	-1.669000	-3.396000	1.980000	-3.512833	0.377000	-6.329000	0.277000	3.169000	7.658000	11.105000	1.015000	0.258000	0.631000	0.527000	-10.749000	1.872000	0.817583
S18	50.000000	25.000000	25.000000	-2.530000	2.436000	-0.550000	0.373000	0.119000	0.126000	0.216000	-0.008000	-3.816000	-0.242000	0.469000	0.329000	-0.256500	2.082000	0.572000	-0.264000	1.599000	-1.943000	-1.240000	1.164000	-2.364000	-0.281000	0.357000	1.317000	1.378000	0.198083
S19	66.000000	52.000000	14.000000	3.654000	0.039000	7.621000	-1.176000	2.772000	1.759000	-2.249000	6.375000	-0.045000	6.296000	1.260000	1.256000	2.296833	-0.726000	-1.269000	-3.784000	-4.932000	-0.873000	-2.503000	-4.700000	2.853000	-0.064000	-0.324000	-1.743000	2.591000	-1.289500
S20	47.000000	16.000000	31.000000	0.767000	-1.627000	-0.733000	-1.510000	0.810000	0.665000	0.382000	0.325000	-0.556000	-0.367000	-0.164000	-0.051000	-0.171583	-2.176000	0.461000	2.139000	-0.945000	-0.454000	0.111000	0.238000	-0.093000	-0.341000	0.218000	-0.766000	0.505000	-0.091917
S21	80.000000	52.000000	28.000000	5.416000	-0.602000	-0.796000	-0.091000	0.022000	0.091000	2.215000	-0.264000	0.873000	0.681000	-1.250000	-4.453000	0.153500	0.900000	-0.010000	-1.820000	-0.121000	0.913000	0.773000	0.435000	-0.175000	-0.928000	1.208000	0.649000	-0.137000	0.140583
S22	60.000000	43.000000	17.000000	-1.192000	-0.895000	-2.363000	-0.588000	-1.093000	4.122000	1.808000	5.542000	2.353000	3.023000	-1.795000	2.385000	0.942250	0.340000	4.623000	-0.418000	2.474000	2.696000	6.298000	0.514000	1.592000	2.077000	2.263000	-0.693000	4.480000	2.187167
S23	47.000000	35.000000	12.000000	-2.133000	2.841000	-5.965000	0.719000	2.089000	1.288000	-4.045000	3.703000	-19.531000	4.079000	3.549000	-12.634000	-2.170000	-4.958000	-1.460000	-0.359000	0.646000	0.449000	-1.363000	-0.125000	0.286000	-3.875000	0.643000	-5.535000	0.126000	-1.293750
S24	56.000000	6.000000	50.000000	-0.535000	0.554000	-0.287000	-2.188000	-4.902000	-2.175000	-1.234000	-1.317000	8.544000	1.708000	1.450000	0.062000	-0.026667	0.719000	-3.171000	0.027000	0.915000	-1.167000	0.875000	0.835000	0.705000	0.732000	2.522000	-5.033000	0.161000	-0.156667
S25	58.000000	56.000000	2.000000	0.000000	1.090000	0.800000	-0.349000	2.868000	1.338000	0.366000	0.838000	1.430000	0.703000	-1.920000	2.876000	0.836667	0.010000	-1.844000	-0.432000	-0.354000	9.899000	-3.779000	-0.540000	1.627000	-0.570000	-0.976000	-1.074000	-2.329000	-0.030167
S26	48.000000	29.000000	19.000000	2.634000	1.029000	0.200000	1.424000	-1.130000	2.702000	-0.549000	1.642000	-0.594000	0.621000	0.481000	-0.970000	0.624167	3.111000	0.870000	-1.160000	5.840000	-1.049000	1.589000	-1.049000	-0.356000	-1.219000	1.078000	1.120000	0.667000	0.786833
S27	68.000000	66.000000	2.000000	-2.657000	0.602000	0.176000	-57.083000	0.036000	0.183000	-0.227000	0.253000	1.721000	-1.339000	1.187000	-1.130000	-4.856500	-6.147000	-0.534000	-0.090000	-0.060000	-0.333000	-7.056000	1.516000	0.125000	-0.311000	0.640000	0.461000	6.197000	-0.466000
S28	73.000000	47.000000	26.000000	4.930000	0.789000	2.889000	2.093000	-2.069000	1.017000	0.298000	0.057000	0.679000	0.432000	1.371000	-0.671000	0.984583	-0.410000	-2.049000	0.659000	0.202000	-0.075000	-3.517000	-0.379000	0.210000	0.223000	1.484000	0.322000	0.109000	-0.268417
S29	54.000000	2.000000	52.000000	-0.423000	-1.280000	-0.835000	0.680000	-0.731000	1.085000	-0.138000	0.412000	0.571000	-1.548000	-0.256000	-0.603000	-0.255500	0.727000	1.362000	-1.057000	0.691000	1.382000	0.761000	-0.579000	0.692000	12.018000	0.961000	-0.404000	4.320000	1.739500
S30	48.000000	28.000000	20.000000	0.621000	-3.402000	3.652000	0.789000	1.151000	-0.720000	-0.297000	-0.769000	1.939000	-0.047000	-2.565000	1.942000	0.191167	-1.192000	0.100000	-0.518000	5.644000	-0.071000	-1.752000	1.389000	0.477000	0.784000	-2.755000	1.231000	0.837000	0.347833
S31	66.000000	60.000000	6.000000	1.112000	0.734000	-1.267000	-0.911000	0.764000	0.162000	1.805000	-0.123000	0.780000	0.233000	-0.711000	3.293000	0.489250	-0.719000	-0.357000	-0.129000	0.780000	-0.530000	1.503000	-0.530000	-0.573000	-0.339000	-0.371000	-0.152000	-0.539000	-0.163000
S32	74.000000	59.000000	15.000000	-0.047000	5.631000	0.930000	-6.444000	-0.262000	1.564000	0.018000	-1.997000	-1.555000	0.827000	0.785000	0.082000	-0.039000	0.598000	2.864000	0.395000	0.799000	0.516000	0.596000	-2.644000	1.139000	0.517000	2.260000	-1.875000	1.410000	0.547917
S33	62.000000	61.000000	1.000000	-2.028000	-12.113000	0.752000	-1.801000	-0.049000	-1.192000	0.720000	0.157000	-8.901000	-2.690000	2.231000	-2.292000	-2.267167	0.232000	-3.685000	-0.866000	-1.304000	-0.557000	-1.353000	-0.340000	0.349000	0.433000	-0.330000	3.222000	-0.740000	-0.411583
S34	83.000000	46.000000	37.000000	0.296000	-4.006000	-0.027000	1.949000	1.972000	0.452000	-0.690000	-6.502000	-0.390000	-2.862000	0.585000	0.201000	-0.751833	0.588000	0.764000	0.129000	0.253000	-0.169000	1.895000	-0.060000	-0.873000	0.204000	0.092000	1.690000	1.275000	0.482333
S35	52.000000	31.000000	21.000000	0.010000	-2.095000	0.132000	0.141000	0.025000	-1.214000	0.452000	0.861000	0.207000	0.243000	0.323000	0.910000	-0.000417	-1.950000	-6.113000	-0.446000	-0.801000	-1.515000	2.205000	-1.246000	0.893000	0.330000	-0.162000	-0.602000	-0.516000	-0.826917
S36	44.000000	8.000000	36.000000	-4.791000	1.213000	1.428000	-0.153000	0.793000	-0.812000	-0.501000	-0.915000	0.056000	-0.044000	-16.403000	0.213000	-1.659667	-0.230000	-0.151000	0.952000	-3.008000	0.480000	-0.975000	0.854000	-0.384000	0.138000	0.394000	0.983000	0.364000	-0.048583
S37	57.000000	41.000000	16.000000	0.727000	-1.883000	-0.318000	1.016000	0.429000	-0.567000	-1.810000	0.550000	-0.028000	0.770000	0.340000	-1.710000	-0.207000	-4.832000	-0.209000	-0.929000	-4.475000	-1.468000	-0.774000	1.376000	-0.816000	5.167000	0.609000	-1.474000	-0.722000	-0.712250
S38	59.000000	40.000000	19.000000	1.008000	-4.250000	-1.388000	-0.943000	-8.013000	-0.786000	-18.024000	1.477000	-4.286000	-0.371000	0.644000	0.626000	-2.858833	-0.109000	-0.451000	-0.431000	3.042000	-0.528000	0.559000	-0.665000	0.454000	-0.215000	-0.548000	0.023000	-2.578000	-0.120583
S39	46.000000	33.000000	13.000000	17.561000	0.577000	1.525000	-0.342000	0.291000	0.761000	-0.084000	0.560000	-1.045000	0.613000	-4.517000	1.164000	1.422000	-0.346000	0.074000	-0.205000	-3.137000	-0.532000	0.547000	1.960000	-0.730000	1.847000	3.640000	-2.896000	-1.683000	-0.121750
S40	65.000000	12.000000	53.000000	-0.102000	0.489000	-1.213000	-1.925000	1.386000	0.755000	1.362000	-0.643000	-1.190000	-0.559000	1.682000	1.677000	0.143250	-1.098000	0.370000	1.228000	1.323000	1.191000	1.662000	1.091000	0.245000	0.354000	-0.526000	0.024000	-0.924000	0.411667
S41	46.000000	20.000000	26.000000	-0.163000	-0.146000	-1.376000	1.157000	-1.585000	0.447000	-9.221000	2.500000	-0.149000	0.070000	-0.375000	0.368000	-0.706083	0.763000	-0.603000	-0.234000	1.276000	-3.381000	0.998000	-0.136000	0.722000	1.259000	0.120000	-1.090000	-2.747000	-0.254417
S42	29.000000	10.000000	19.000000	2.756000	-16.266000	3.176000	1.506000	-6.484000	-2.447000	-2.585000	0.680000	0.348000	0.967000	-1.438000	-0.561000	-1.695667	-1.425000	-1.522000	-0.408000	-2.162000	-0.916000	1.931000	-0.018000	0.171000	-0.257000	0.057000	-0.011000	0.392000	-0.347333
S43	52.000000	46.000000	6.000000	446.103000	19.537000	-1.820000	2.898000	27.340000	0.468000	7.658000	-14.083000	10.878000	-5.215000	1.211000	0.083000	41.254833	-0.341000	11.241000	-1.136000	-0.462000	2.041000	1.677000	-0.771000	-3.573000	0.966000	-12.029000	-1.661000	1.117000	-0.244250
S44	86.000000	84.000000	2.000000	-1.191000	2.633000	-0.275000	1.291000	-0.238000	1.152000	-0.385000	0.123000	-0.149000	0.473000	-0.259000	1.152000	0.360583	1.034000	-2.185000	-0.210000	-0.912000	-1.298000	-0.830000	1.113000	0.038000	2.330000	1.108000	-0.168000	0.587000	0.050583
S46	72.000000	47.000000	25.000000	-0.233000	0.957000	-0.825000	-0.830000	-0.065000	0.660000	1.116000	-1.782000	0.325000	-0.793000	0.408000	-1.232000	-0.191167	5.518000	0.964000	0.257000	1.140000	-0.080000	-0.233000	-1.113000	-0.117000	0.098000	0.194000	-1.002000	-0.430000	0.433000
S47	53.000000	42.000000	11.000000	0.288000	1.309000	-1.667000	-1.571000	1.837000	0.797000	-1.865000	0.553000	0.491000	-1.606000	-0.320000	0.437000	-0.109750	2.005000	0.075000	2.618000	1.139000	0.322000	4.245000	0.219000	-0.280000	4.104000	0.755000	0.977000	1.058000	1.436417
S48	28.000000	23.000000	5.000000	-1.768000	5.607000	2.628000	-49.982000	5.238000	-2.963000	-0.360000	13.820000	-1.490000	1.998000	32.772000	-6.788000	-0.107333	-5.430000	-3.126000	4.831000	10.374000	-5.831000	-2.933000	-2.471000	5.082000	-1.368000	-60.227000	0.968000	-6.160000	-5.524250
S49	52.000000	9.000000	43.000000	0.931000	-0.671000	1.326000	1.664000	0.316000	-0.064000	0.101000	0.063000	-0.391000	-0.235000	0.439000	1.094000	0.381083	-0.708000	-0.319000	1.961000	-0.771000	-3.320000	-0.062000	-1.461000	-0.027000	-0.288000	0.218000	-0.130000	-0.716000	-0.468583
S50	52.000000	34.000000	18.000000	7.413000	-1.866000	1.582000	6.265000	-0.208000	-2.609000	0.621000	6.865000	2.328000	6.580000	-0.344000	1.300000	2.327250	-0.752000	-1.353000	0.939000	-1.074000	-1.273000	-0.301000	0.151000	4.227000	0.144000	1.417000	-2.905000	-0.068000	-0.070667
S52	41.000000	35.000000	6.000000	-1.593000	1.596000	-3.255000	0.240000	-0.378000	1.495000	-1.502000	0.781000	11.235000	3.811000	-3.305000	0.376000	0.791750	-1.137000	-0.275000	0.390000	1.553000	0.291000	-1.288000	-1.148000	1.033000	-0.321000	0.411000	-0.958000	-0.911000	-0.196667
S53	35.000000	33.000000	2.000000	2.780000	1.099000	-0.059000	0.453000	9.352000	2.920000	-2.816000	1.183000	-13.229000	1.445000	1.679000	-38.621000	-2.817833	-1.693000	5.078000	-0.769000	5.991000	-0.428000	-1.915000	-1.747000	12.276000	-1.072000	6.040000	0.831000	1.402000	1.999500
S54	65.000000	23.000000	42.000000	0.007000	-0.425000	0.120000	-9.667000	-0.291000	2.634000	1.981000	1.213000	-0.035000	0.608000	-0.811000	-1.026000	-0.474333	-0.595000	-0.582000	-1.595000	-0.487000	-0.524000	-1.880000	0.008000	-0.153000	0.515000	-0.606000	0.019000	2.294000	-0.298833
S55	60.000000	51.000000	9.000000	2.475000	-1.436000	23.551000	-2.428000	0.147000	-1.114000	1.762000	0.494000	-2.410000	0.080000	-6.742000	3.535000	1.492833	1.022000	0.065000	-2.059000	-0.370000	-5.134000	0.550000	-5.391000	-2.023000	-3.689000	-0.321000	-1.524000	3.443000	-1.285917
S56	53.000000	45.000000	8.000000	10.704000	4.822000	18.241000	-1.349000	-5.622000	0.241000	3.886000	3.975000	2.647000	-5.662000	8.994000	5.972000	3.904083	7.090000	10.348000	2.481000	-0.743000	-29.181000	1.909000	-5.596000	8.545000	1.388000	-5.990000	15.514000	1.825000	0.632500
S57	35.000000	17.000000	18.000000	1.781000	0.465000	-0.377000	0.015000	1.735000	-0.095000	-0.026000	-1.189000	-0.347000	0.504000	-0.209000	1.029000	0.273833	-0.384000	0.414000	-0.169000	-0.674000	-0.982000	13.354000	0.145000	1.313000	-0.098000	-0.479000	7.256000	-0.929000	1.563917
S58	52.000000	21.000000	31.000000	-4.120000	-1.451000	0.518000	-1.078000	6.081000	1.122000	-0.369000	-1.743000	0.466000	-0.555000	5.374000	-0.367000	0.323167	-0.379000	2.930000	0.729000	-0.952000	1.641000	0.771000	0.080000	-1.048000	0.319000	0.620000	1.352000	0.974000	0.586417
S59	61.000000	3.000000	58.000000	3.216000	0.333000	-1.071000	0.415000	-0.019000	-0.064000	-0.091000	0.882000	0.648000	-0.481000	-2.365000	-2.817000	-0.117833	-1.029000	0.284000	1.802000	-1.810000	-1.006000	2.141000	0.640000	0.704000	-0.802000	-3.067000	1.525000	0.305000	-0.026083
S60	54.000000	34.000000	20.000000	1.162000	0.703000	1.973000	-0.267000	1.449000	-1.725000	-0.225000	-0.512000	-1.804000	-2.050000	-0.945000	-1.201000	-0.286833	-0.467000	-0.489000	-1.636000	0.082000	-0.343000	-0.411000	-0.022000	-0.636000	3.255000	-2.379000	0.165000	-0.226000	-0.258917
