# Supplementary material for: Entorhinal grid-like codes and time-locked network dynamics track others navigating through space
Source: Nat Commun. 2023 Jan 31;14:231. doi: 10.1038/s41467-023-35819-3 (PMC9889810; doi:10.1038/s41467-023-35819-3)
Supplement: Supplementary file 4 — Source Data [file 41467_2023_35819_MOESM4_ESM.zip › Source-Data-Fig-3/panel-d_observation_567/gridmagn_N59_09-Jun-2021_model_gridcat_mov_v1_cv_glm_sym_6_est_9_test_9_unused_1_sratopup_thr_0.8_ASHS_LR_ERC.csv]

subj	vx_total	vx_NaN	vx_used	gm_other_cv_1	gm_other_cv_2	gm_other_cv_3	gm_other_cv_4	gm_other_cv_5	gm_other_cv_6	gm_other_cv_7	gm_other_cv_8	gm_other_cv_9	gm_other_cv_10	gm_other_cv_11	gm_other_cv_12	gm_other_cv_mean	gm_self_cv_1	gm_self_cv_2	gm_self_cv_3	gm_self_cv_4	gm_self_cv_5	gm_self_cv_6	gm_self_cv_7	gm_self_cv_8	gm_self_cv_9	gm_self_cv_10	gm_self_cv_11	gm_self_cv_12	gm_self_cv_mean
S01	59	28	31	0.267	1.15	1.435	1.396	0.414	0.893	1.371	0.346	1.493	0.078	-0.509	0.966	0.775	0.077	-1.369	-1.885	0.525	1.206	-1.63	2.277	-0.59	-2.465	-1.083	-0.092	-1.95	-0.581583
S02	50	28	22	1.017	-0.98	-1.494	-0.129	-0.286	-0.34	0.763	-0.871	-0.465	-0.191	0.32	1.556	-0.091667	-0.595	-0.989	4.621	0.845	-0.28	1.753	1.56	0.763	1.111	2.334	-0.725	0.046	0.870333
S03	71	69	2	0.188	-0.296	-1.195	-0.001	0.472	-0.021	-0.487	1.036	0.248	1.961	-1.31	-0.013	0.0485	1.582	-2.468	-0.173	-0.152	0.6	-0.517	-1.586	0.926	0.007	-0.551	0.672	-0.578	-0.1865
S04	46	18	28	-0.744	-0.209	0.047	0.269	0.237	-0.628	0.699	-0.005	1.051	0.043	-0.03	0.02	0.0625	-0.112	0.907	0.134	-0.962	0.153	-0.549	-1.319	-4.269	5.757	-0.697	0.214	-0.05	-0.066083
S05	55	24	31	-0.065	-0.198	-0.427	0.487	-0.074	0.136	0.043	0.007	-0.271	0.626	0.269	-1.169	-0.053	-0.431	0.358	-0.186	0.349	-0.408	0.062	-0.403	-0.081	-0.59	-1.51	0.232	-0.122	-0.2275
S06	52	44	8	-1.93	3.256	1.713	0.278	0.423	0.281	-0.265	-0.952	0.32	-0.903	-0.002	-0.005	0.1845	-0.327	3.215	0.469	-1.566	-0.554	-2.064	1.419	0.468	1.932	6.638	0.148	-1.569	0.684083
S07	50	10	40	-0.936	-1.475	-0.989	-1.755	-0.184	-0.064	-3.966	-0.396	-1.899	1.883	-0.103	1.061	-0.73525	-1.393	0.818	0.318	0.818	1.362	0.459	-1.402	1.02	0.044	-1.584	0.383	7.277	0.676667
S08	49	38	11	-0.574	0.09	0.331	-0.786	0.117	-0.016	0.364	0.31	-0.632	0.3	0.146	0.182	-0.014	-0.234	-0.081	-2.181	-0.447	-0.138	0.146	-0.153	0.004	0.118	-1.203	-0.257	-1.179	-0.467083
S09	66	50	16	0.267	-0.04	0.724	1.373	1.068	1.15	-1.599	2.743	-0.6	1.281	3.497	0.808	0.889333	0.625	-0.059	2.283	-0.363	0.112	-13.241	-1.411	-3.925	0.663	0.647	-0.947	1.376	-1.186667
S10	83	71	12	0.593	0.262	0.111	1.131	-0.555	-0.306	-0.139	-0.236	0.121	-0.945	1.217	0.242	0.124667	3.254	0.028	0.862	1.406	1.154	-0.756	-0.51	0.272	0.564	-0.81	0.416	-0.061	0.484917
S11	53	29	24	-1.371	2.179	-0.491	0.136	-0.189	1.176	0.615	1.306	-0.911	0.12	-0.175	0.195	0.215833	1.397	9.165	-0.246	0.707	-2.118	0.347	-2.19	5.079	0.372	-0.296	-0.896	-0.77	0.87925
S12	56	37	19	2.477	0.142	1.01	-0.183	2.016	0.662	1.864	0.822	1.345	-0.294	1.425	1.54	1.068833	0.299	1.033	0.289	-0.063	-1.916	-0.396	0.039	0.479	-0.634	0.04	-0.971	-1.295	-0.258
S13	45	34	11	-0.998	0.799	-0.404	0.28	-0.216	-0.227	0.682	-0.334	0.779	1.261	0.908	-3.615	-0.090417	3.556	-0.686	-1.225	-0.705	-1.56	0.373	0.467	-2.166	-0.72	1.569	0.721	5.215	0.40325
S14	48	42	6	-0.844	-0.793	-0.121	0.932	-0.787	-0.25	-0.032	-0.601	2.223	-0.186	-1.972	0.86	-0.130917	-0.181	0.339	0.336	1.147	-1.131	0.279	1.558	0.528	-0.721	0.43	0.56	0.923	0.338917
S16	43	27	16	-2.132	0.525	3.728	1.121	0.889	-0.124	0.683	0.764	0.06	1.103	1.149	2.014	0.815	2.066	-0.576	0.973	1.513	2.896	1.827	1.083	0.263	-0.841	3.926	-0.936	-25.111	-1.076417
S17	57	53	4	3.266	1.122	-3.894	2.854	-1.658	-1.983	-2.72	3.398	3.462	-5.28	-1.407	0.317	-0.21025	-7.584	-7.201	-1.815	-0.961	-2.672	-0.549	-0.26	-1.504	-8.421	-2.637	-3.283	4.272	-2.717917
S18	50	25	25	0.131	0.326	-1.012	0.315	0.649	0.672	-0.139	0.101	1.437	-0.203	0.137	0.08	0.207833	2.297	-0.097	0.027	-0.485	3.04	-0.208	0.361	0.585	-1.183	-1.367	0.053	0.231	0.271167
S19	66	52	14	2.267	3.45	-1.789	-0.516	0.873	-0.025	-0.471	-1.874	1.865	2.644	0.506	2.121	0.75425	0.944	-5.258	-1.387	-1.597	-6.054	-0.818	1.067	-0.981	-2.483	0.11	0.015	-0.016	-1.3715
S20	47	16	31	-0.583	-1.082	-0.636	1.069	-0.64	0.116	0.205	1.055	0.097	-0.373	0.694	-0.725	-0.066917	-0.041	0.106	0.878	0.618	-0.259	0.332	0.322	-0.402	-0.244	1.007	0.259	-0.207	0.197417
S21	80	52	28	0.695	-1.051	1.057	-0.858	-0.529	-0.378	0.017	-0.086	0.732	-0.27	0.468	-0.827	-0.085833	-0.317	-2.212	-0.992	0.082	-0.481	0	-0.306	0.944	-0.142	-0.27	-0.368	-0.308	-0.364167
S22	60	43	17	-1.648	-0.486	2.409	2.2	0.461	-1.173	-1.051	1.112	0.504	0.975	-0.573	-0.127	0.216917	0.312	-0.183	1.209	-1.544	-2.94	-0.661	-1.225	-1.502	4.131	-0.409	0.76	0.331	-0.143417
S23	47	35	12	0.324	0.537	0.967	2.692	0.875	0.631	0.362	-0.304	-1.14	0.871	1.015	-0.086	0.562	-1.038	1.034	2.553	-0.124	0.9	0.599	0.647	1.954	0.685	1.141	1.186	3.062	1.049917
S24	56	6	50	-1.621	2.137	-0.292	1.201	0.802	-0.489	-1.7	3.176	-1.339	1.11	-0.157	0.079	0.24225	-1.214	1.147	0.394	-0.423	1.21	0.327	0.886	-3.799	-0.529	-1.024	0.352	-0.998	-0.305917
S25	58	56	2	-2.238	0.311	0.348	-0.159	0.6	-0.39	-0.27	-0.592	-0.115	0.866	-0.836	-1.337	-0.317667	34.563	1.37	0.514	-0.612	2.476	3.8	-5.941	-0.108	-3.322	0.17	0.982	2.089	2.998417
S26	48	29	19	-2.529	-1.144	-0.306	-0.657	-2.029	-0.751	-0.017	0.332	-1.273	-1.32	-1.2	-0.647	-0.96175	0.042	4.336	1.93	0.055	-2.819	-0.879	-0.589	-0.858	-0.527	0.918	1.642	-0.492	0.229917
S27	68	66	2	-1.209	0.433	-0.645	-1.291	0.958	-0.204	0.553	1.197	-0.65	-0.063	-0.216	-0.377	-0.126167	0.622	0.953	-1.522	0.38	-2.877	-0.348	0.45	-0.399	1.516	16.938	-0.3	1.108	1.37675
S28	73	47	26	0.556	1.263	-0.55	-0.187	0.008	-0.188	-0.11	1.309	0.507	-1.228	-0.439	-0.336	0.050417	-1.373	-0.016	0.286	-0.31	-0.36	0.198	-0.601	-0.474	-1.035	0.058	0.236	0.736	-0.22125
S29	54	2	52	-0.609	-0.055	1.447	-0.406	-0.995	-0.61	-0.175	-0.207	1.636	-2.676	-1.753	-0.827	-0.435833	-1.167	1.109	0.102	1.461	-0.76	0.424	0.059	0.943	-0.813	1.72	0.53	-0.085	0.293583
S30	48	28	20	-0.337	0.13	-0.324	1.104	0.037	-0.107	0.306	0.724	-0.471	0.819	0.485	0.03	0.199667	-1.097	-2.04	-0.805	-1.117	0.722	-0.001	0.338	-2.681	-0.141	-1.567	-2.334	-0.167	-0.9075
S31	66	60	6	-0.261	1.616	0.662	0.4	-0.77	-0.771	0.119	-0.586	-1.906	1.384	0.284	-0.438	-0.02225	-0.1	-0.667	0.457	0.76	-0.297	0.453	-0.418	-1.642	-0.197	-0.227	0.355	0.255	-0.105667
S32	74	59	15	2.553	-0.051	0.253	0.755	-0.417	-1.559	2.081	0.368	0.856	0.729	-1.214	0.313	0.388917	-0.367	-0.145	1.238	2.331	-0.23	-2.219	-0.313	0.808	2.179	0.18	-3.279	3.876	0.33825
S33	62	61	1	1.314	-0.116	0.323	1.399	-0.379	1.654	0.305	0.274	0.609	0.729	2.758	1.289	0.846583	0.829	-2.329	-1.247	1.622	-0.934	14.833	-1.47	-12.729	-0.954	-1.79	-0.278	-3.676	-0.676917
S34	83	46	37	-0.029	-1.089	-0.2	0.405	-0.492	2.531	-1.11	0.196	0.423	0.608	0.007	0.11	0.113333	-0.815	0.391	-0.187	-5.138	-0.02	-0.403	-0.67	-0.61	1.316	-0.195	-0.025	0.93	-0.452167
S35	52	31	21	0.045	-0.046	0.107	-0.204	0.706	-0.802	-0.478	-0.739	-0.217	-0.321	-0.278	-0.1	-0.193917	0.571	-0.166	3.177	0.492	0.489	-0.762	-0.202	0.798	0.181	0.414	1.084	0.587	0.55525
S36	44	8	36	0.806	0.159	0.741	0.382	0.084	0.022	0.462	-0.391	-0.109	0.386	1.728	0.001	0.355917	-0.463	-0.245	0.047	0.453	-1.073	-0.521	0.36	-0.093	-0.463	0.254	-0.277	0.121	-0.158333
S37	57	41	16	-0.827	0.028	-0.308	-0.689	-0.252	-1.102	-0.861	0.1	-0.65	-1.188	-0.842	0.339	-0.521	-0.075	1.273	-3.567	4.684	-1.013	-1.543	0.137	1.351	1.571	0.513	0.268	-0.471	0.260667
S38	59	40	19	0.029	0.116	0.77	0.622	-0.239	0.004	-1.194	0.416	-0.385	-0.903	-0.117	-1.151	-0.169333	-1.847	-1.078	-0.427	1.331	0.125	-0.964	-0.29	-0.102	0.867	0.148	0.604	0.116	-0.126417
S39	46	33	13	-0.909	-0.289	0.911	0.129	1.07	0.867	-0.281	1.725	0.622	-0.141	0.409	0.935	0.420667	1.913	0.114	-0.248	0.238	-0.595	0.608	0.089	0.392	0.045	0.15	-0.108	-1.738	0.071667
S40	65	12	53	0.434	-0.254	-0.248	-0.434	-0.287	-0.462	-1.215	-0.45	-1.146	-0.463	-1.645	-0.295	-0.53875	-0.937	0.753	-0.202	-0.22	-0.323	0.843	3.146	1.219	0.884	0.828	-0.155	0.81	0.553833
S41	46	20	26	-0.121	-0.005	-0.21	0.181	-0.45	-0.023	1.084	0.009	0.19	0.354	0.162	0.939	0.175833	-0.479	-0.015	-0.937	1.85	0.794	-0.606	-0.807	-0.335	-0.606	-0.374	0.664	-0.85	-0.14175
S42	29	10	19	0.208	2.003	-1.302	-0.781	3.097	1.034	0.96	1.66	0.386	2.536	0.01	-0.499	0.776	2.337	-1.973	0.626	0.407	0.904	-1.66	-0.18	1.16	-3.496	-0.875	3.834	7.45	0.711167
S43	52	46	6	3.014	-1.821	4.497	0.12	-1.328	0.777	-2.924	9.859	1.675	-0.045	-1.013	-1.122	0.974083	-0.755	2.132	4.798	-1.273	2.18	1.364	-1.157	5.812	3.19	3.289	13.598	1.339	2.876417
S44	86	84	2	-0.186	-1.37	1.26	-0.33	0.876	-1.556	-0.19	-0.183	-2.797	0.377	0.07	-0.338	-0.363917	1.732	4.992	2.631	0.004	0.414	1.862	-0.821	0.253	-0.065	0.872	-0.187	-0.617	0.9225
S46	72	47	25	-0.439	1.006	0.223	0.243	-0.99	0.329	-0.713	0.783	1.404	-0.045	0.038	1.06	0.241583	0.284	-0.852	0.421	-0.072	7.257	-0.434	0.019	0.328	-0.21	-0.391	5.695	0.46	1.042083
S47	53	42	11	0.159	1.556	-0.214	1.797	0.865	0.421	-0.399	0.092	0.788	-0.169	0.924	0.536	0.529667	-0.309	64.714	2.559	-0.137	-0.218	-0.028	-1.584	-0.655	-1.476	-0.193	-1.134	-0.526	5.084417
S48	28	23	5	-1.903	-15.965	0.489	3.42	8.089	4.102	7.732	3.114	5.166	1.326	7.285	-8.037	1.234833	-15.583	11.577	2.669	-3.889	3.45	-9.293	-53.684	101.275	7.178	-24.682	1.585	7.29	2.324417
S49	52	9	43	0.367	0.34	0.161	-0.207	-0.149	-0.055	-0.004	0.205	-0.553	0.043	-0.554	-0.683	-0.09075	-1.468	-0.316	-0.261	-0.055	-0.39	0.484	0.041	5.863	0.084	0.384	0.493	0.938	0.483083
S50	52	34	18	-0.172	2.879	-1.241	0.989	-0.608	-0.99	-3.327	-1.514	5.435	-1.242	1.626	-1.288	0.045583	0.872	0.012	8.489	101.502	-1.704	-0.474	-1.41	-1.091	0.115	0.78	0.009	1.021	9.010083
S52	41	35	6	1.079	0.163	0.673	-0.756	-0.212	0.714	0.039	-0.243	-0.614	-0.025	-0.6	1.509	0.143917	-0.153	-1.035	-0.222	-0.159	0.452	-1.527	-0.368	-3.754	0.753	0.055	-0.813	0.675	-0.508
S53	35	33	2	0.75	1.648	0.541	0.024	-0.097	0.37	-2.283	0.084	-1.455	-0.14	0.863	0.248	0.046083	0.24	-0.205	4.164	2.168	-3.254	0.489	1.052	7.675	-1.451	2.693	2.848	-3.243	1.098
S54	65	23	42	-1.832	-1.131	-0.981	0.527	-0.21	0.727	0.072	-0.679	-1.033	0.726	-0.639	0.116	-0.361417	0.971	-2.864	-1.323	-0.123	-0.132	0.204	-0.15	-0.149	0.014	-2.399	-1.554	-0.653	-0.679833
S55	60	51	9	0.794	-0.866	-0.398	-0.883	-0.07	-0.097	0.161	-1.3	1.364	0.583	0.298	1.378	0.080333	-0.464	1.944	0.919	1.415	-0.182	-0.495	1.943	-0.468	1.53	-0.134	1.778	1.846	0.802667
S56	53	45	8	6.916	-7.923	-2.24	3.349	-2.012	-0.8	-2.768	-1.929	-3.586	-3.713	-0.38	-5.258	-1.695333	7.911	5.253	-1.386	3.619	-3.113	21.083	7.721	-11.197	3.93	3.029	-9.212	7.82	2.954833
S57	35	17	18	0.445	0.621	-0.356	0.822	1.082	-0.713	-0.445	-0.121	-0.684	0.052	0.883	0.776	0.196833	1.467	0.492	-0.711	-0.433	0.989	-0.318	0.977	1.431	0.521	2.603	0.579	1.473	0.755833
S58	52	21	31	-0.389	-0.232	0.601	0.457	0.452	-1.069	-0.551	-0.153	-0.656	0.677	3.031	-0.471	0.141417	0.117	0.096	-2.847	-0.992	0.741	0.421	-0.307	-0.897	0.227	0.501	1.501	0.767	-0.056
S59	61	3	58	0.488	-0.953	0.172	0.058	0.329	-0.397	-0.544	0.005	0.304	-1.039	0.583	1.099	0.00875	-0.512	-0.603	0.193	-0.333	-0.415	-0.69	0.125	-1.62	0.385	0.435	0.374	-0.331	-0.249333
S60	54	34	20	0.02	0.854	0.129	0.323	0.347	-0.346	-0.176	0.546	-1.059	0.939	-1.079	0.218	0.059667	-0.226	7.149	-1.488	-0.087	-0.317	1.392	0.206	0.769	0.247	1.124	-0.464	-0.608	0.641417
