# Supplementary material for: Entorhinal grid-like codes and time-locked network dynamics track others navigating through space
Source: Nat Commun. 2023 Jan 31;14:231. doi: 10.1038/s41467-023-35819-3 (PMC9889810; doi:10.1038/s41467-023-35819-3)
Supplement: Supplementary file 4 — Source Data [file 41467_2023_35819_MOESM4_ESM.zip › Source-Data-Fig-3/panel-d_observation_567/gridmagn_N59_09-Jun-2021_model_gridcat_mov_v1_cv_glm_sym_7_est_9_test_9_unused_1_sratopup_thr_0.8_ASHS_LR_ERC.csv]

subj	vx_total	vx_NaN	vx_used	gm_other_cv_1	gm_other_cv_2	gm_other_cv_3	gm_other_cv_4	gm_other_cv_5	gm_other_cv_6	gm_other_cv_7	gm_other_cv_8	gm_other_cv_9	gm_other_cv_10	gm_other_cv_11	gm_other_cv_12	gm_other_cv_mean	gm_self_cv_1	gm_self_cv_2	gm_self_cv_3	gm_self_cv_4	gm_self_cv_5	gm_self_cv_6	gm_self_cv_7	gm_self_cv_8	gm_self_cv_9	gm_self_cv_10	gm_self_cv_11	gm_self_cv_12	gm_self_cv_mean
S01	59.000000	28.000000	31.000000	-0.678000	1.976000	-1.003000	-1.404000	-0.827000	-0.705000	3.823000	1.289000	1.566000	-0.811000	0.018000	-2.464000	0.065000	1.302000	-0.045000	0.546000	3.357000	-1.334000	-0.974000	-0.064000	-0.348000	-1.209000	-0.934000	-2.176000	-0.444000	-0.193583
S02	50.000000	28.000000	22.000000	-1.495000	-1.659000	-1.984000	-2.268000	-0.170000	-0.330000	-1.126000	0.057000	1.093000	0.371000	-1.087000	-1.776000	-0.864500	-3.903000	-1.672000	-0.279000	1.037000	2.570000	-0.899000	3.478000	1.146000	0.583000	0.056000	-0.691000	-10.515000	-0.757417
S03	71.000000	69.000000	2.000000	-0.401000	-0.317000	-0.009000	0.023000	-0.955000	-3.028000	-0.905000	0.873000	0.370000	-0.874000	13.138000	-2.461000	0.454500	5.723000	1.619000	0.878000	4.121000	1.218000	0.486000	0.824000	0.330000	-0.403000	-1.085000	-1.023000	2.298000	1.248833
S04	46.000000	18.000000	28.000000	0.353000	0.911000	-1.759000	1.037000	-0.791000	-1.728000	1.214000	0.034000	-1.344000	0.530000	-0.758000	-0.962000	-0.271917	-0.502000	0.473000	0.203000	0.517000	-0.391000	0.831000	-0.876000	-0.456000	0.932000	-0.820000	1.737000	0.389000	0.169750
S05	55.000000	24.000000	31.000000	0.066000	0.035000	9.957000	-0.134000	-0.956000	-0.126000	0.263000	1.768000	1.517000	0.444000	0.095000	0.631000	1.130000	-0.660000	1.009000	0.066000	0.287000	4.865000	-0.440000	3.739000	1.182000	1.622000	-1.337000	0.741000	1.393000	1.038917
S06	52.000000	44.000000	8.000000	1.604000	-0.141000	0.265000	1.457000	-2.578000	1.388000	3.104000	-1.475000	-0.908000	-0.913000	0.844000	1.038000	0.307083	-0.454000	1.304000	0.165000	-0.649000	-0.346000	0.764000	-0.039000	-0.914000	0.684000	3.628000	0.291000	-0.605000	0.319083
S07	50.000000	10.000000	40.000000	-0.064000	0.374000	1.007000	-5.457000	-0.269000	-1.934000	7.943000	-3.615000	-0.677000	-1.365000	1.131000	-0.228000	-0.262833	0.709000	-2.783000	-0.276000	2.584000	-0.857000	0.556000	0.606000	3.816000	-0.426000	0.941000	2.587000	5.359000	1.068000
S08	49.000000	38.000000	11.000000	-0.012000	0.185000	-0.234000	-0.089000	0.295000	-0.121000	-0.026000	0.245000	1.062000	-0.548000	0.249000	-1.028000	-0.001833	0.351000	0.735000	0.676000	0.234000	1.618000	0.408000	0.746000	0.839000	-0.189000	0.368000	-0.145000	-0.215000	0.452167
S09	66.000000	50.000000	16.000000	-0.232000	-3.676000	-0.332000	-3.800000	-2.009000	-1.071000	-3.639000	1.011000	1.268000	1.119000	-0.163000	0.203000	-0.943417	-1.703000	-0.373000	0.178000	1.886000	0.342000	0.286000	-3.783000	-1.741000	-3.180000	2.836000	0.528000	-1.559000	-0.523583
S10	83.000000	71.000000	12.000000	2.957000	1.286000	0.378000	5.159000	0.481000	-0.177000	0.446000	-1.371000	0.162000	-0.541000	1.787000	-1.436000	0.760917	0.384000	-0.935000	-1.398000	-1.331000	-0.895000	-1.118000	-0.078000	0.060000	-0.536000	-2.733000	-0.398000	0.524000	-0.704500
S11	53.000000	29.000000	24.000000	-1.131000	-1.159000	-1.064000	-0.823000	1.120000	0.133000	-0.395000	-1.807000	-0.432000	0.460000	0.712000	-0.129000	-0.376250	0.215000	0.324000	-1.300000	-1.993000	-0.604000	-4.574000	0.853000	0.141000	-0.841000	-2.171000	2.160000	-3.942000	-0.977667
S12	56.000000	37.000000	19.000000	1.683000	-0.310000	1.106000	0.460000	-0.693000	1.080000	-1.354000	-0.763000	0.872000	0.559000	-0.720000	-1.357000	0.046917	-0.377000	-0.416000	-3.016000	-0.181000	-2.693000	-2.244000	-0.454000	1.133000	0.284000	8.207000	-0.105000	6.497000	0.552917
S13	45.000000	34.000000	11.000000	1.220000	0.477000	-0.043000	-0.531000	-1.785000	-1.222000	-0.213000	-0.913000	0.086000	-1.971000	1.715000	2.137000	-0.086917	-3.331000	1.047000	1.901000	-0.231000	0.254000	-0.687000	0.563000	0.124000	0.694000	-4.288000	-0.719000	1.085000	-0.299000
S14	48.000000	42.000000	6.000000	0.946000	-2.122000	-1.301000	4.388000	0.324000	1.098000	-0.138000	1.432000	1.513000	-0.824000	1.279000	0.315000	0.575833	0.375000	3.769000	-1.043000	-2.461000	3.646000	0.929000	-0.398000	-1.308000	1.621000	-0.654000	0.880000	0.719000	0.506250
S16	43.000000	27.000000	16.000000	-1.625000	0.903000	-1.104000	-2.225000	-0.109000	-0.558000	0.287000	-1.616000	-0.125000	-0.952000	-0.442000	-0.841000	-0.700583	0.024000	-6.225000	-1.492000	2.089000	-3.135000	1.172000	-4.778000	3.361000	4.123000	-0.700000	11.552000	1.056000	0.587250
S17	57.000000	53.000000	4.000000	7.549000	0.601000	-3.777000	0.223000	-2.871000	1.560000	0.687000	5.081000	2.799000	1.699000	0.304000	-0.670000	1.098750	0.095000	-0.311000	-0.981000	1.554000	-0.072000	-3.153000	0.206000	0.069000	-2.290000	0.795000	-2.421000	-1.153000	-0.638500
S18	50.000000	25.000000	25.000000	-0.811000	1.884000	-10.176000	-1.799000	1.670000	0.700000	-1.558000	0.437000	0.537000	1.255000	-0.016000	0.278000	-0.633250	0.606000	-1.124000	-0.345000	0.190000	2.970000	1.937000	2.041000	-1.606000	1.521000	-1.236000	-1.123000	-1.987000	0.153667
S19	66.000000	52.000000	14.000000	-0.729000	-4.760000	5.714000	0.103000	1.203000	0.808000	-2.359000	1.865000	0.613000	0.636000	2.484000	0.688000	0.522167	4.821000	-1.180000	0.801000	1.294000	0.314000	-2.341000	0.007000	-1.723000	2.842000	1.844000	9.391000	-0.969000	1.258417
S20	47.000000	16.000000	31.000000	0.295000	1.003000	-1.756000	-0.256000	-9.007000	-1.379000	0.450000	-0.414000	0.375000	0.339000	0.721000	-1.744000	-0.947750	-2.346000	0.906000	-0.914000	-0.640000	1.625000	-1.075000	0.280000	1.768000	-0.521000	0.865000	0.488000	0.648000	0.090333
S21	80.000000	52.000000	28.000000	-0.905000	1.852000	0.693000	-0.741000	-0.125000	0.230000	-0.047000	0.383000	0.913000	-0.833000	0.526000	-2.337000	-0.032583	0.728000	-2.914000	2.750000	0.016000	0.276000	-0.409000	0.848000	0.938000	0.137000	-0.387000	-0.926000	-0.037000	0.085000
S22	60.000000	43.000000	17.000000	-0.250000	2.291000	1.994000	1.345000	-3.012000	0.092000	-0.436000	3.650000	0.126000	0.378000	0.909000	2.095000	0.765167	-2.897000	0.006000	-0.238000	-1.283000	-1.945000	-1.112000	4.120000	-4.269000	-0.330000	1.499000	-1.096000	-2.912000	-0.871417
S23	47.000000	35.000000	12.000000	0.899000	0.570000	1.895000	-0.013000	1.200000	1.186000	-2.355000	0.154000	-3.139000	0.963000	0.550000	0.174000	0.173667	2.962000	2.242000	0.774000	-7.573000	1.236000	-0.217000	-6.253000	-0.197000	3.884000	-48.843000	2.347000	0.105000	-4.127750
S24	56.000000	6.000000	50.000000	0.096000	0.766000	0.351000	2.203000	0.194000	-1.714000	-2.661000	0.535000	-3.193000	-0.583000	2.189000	0.622000	-0.099583	-0.863000	3.749000	-1.130000	-1.951000	-1.954000	-0.352000	0.324000	-2.745000	0.115000	5.526000	1.013000	-3.156000	-0.118667
S25	58.000000	56.000000	2.000000	1.550000	-1.422000	0.782000	-0.478000	1.296000	1.250000	-0.149000	0.505000	-0.021000	0.688000	0.353000	0.440000	0.399500	-0.261000	0.019000	0.238000	-1.938000	-6.489000	1.789000	0.104000	0.681000	-2.350000	1.696000	-3.453000	-0.817000	-0.898417
S26	48.000000	29.000000	19.000000	-3.632000	9.306000	0.051000	0.133000	0.651000	-0.755000	-0.519000	-0.332000	-0.403000	0.317000	-1.889000	-0.232000	0.224667	1.882000	0.560000	0.587000	1.790000	12.494000	-1.053000	-1.212000	-0.409000	2.283000	3.192000	-2.293000	0.333000	1.512833
S27	68.000000	66.000000	2.000000	-0.880000	-1.066000	0.212000	-3.524000	0.344000	1.671000	-6.989000	-2.979000	-0.548000	1.801000	-3.117000	0.470000	-1.217083	3.778000	0.993000	2.346000	27.248000	0.969000	-2.313000	-0.845000	1.354000	-2.684000	0.456000	-4.235000	4.506000	2.631083
S28	73.000000	47.000000	26.000000	1.081000	-1.561000	-2.539000	0.132000	2.695000	1.100000	0.402000	-0.000000	-0.283000	3.080000	1.315000	1.818000	0.603333	5.805000	-0.279000	-0.250000	-0.207000	0.164000	1.292000	0.522000	3.020000	0.921000	3.757000	-4.038000	0.212000	0.909917
S29	54.000000	2.000000	52.000000	-0.144000	0.514000	3.499000	0.642000	-1.374000	-0.534000	-0.530000	0.025000	-4.024000	-12.654000	2.104000	-0.413000	-1.074083	0.655000	0.178000	0.104000	-1.215000	-1.482000	-5.097000	-0.145000	3.520000	-2.064000	1.111000	-7.706000	0.303000	-0.986500
S30	48.000000	28.000000	20.000000	-0.590000	0.208000	0.436000	-0.620000	-0.468000	-0.422000	-0.015000	1.597000	0.727000	-0.462000	1.071000	0.487000	0.162417	9.970000	0.346000	0.478000	1.970000	-0.367000	1.041000	1.584000	0.270000	0.144000	-0.120000	-0.233000	-3.210000	0.989417
S31	66.000000	60.000000	6.000000	0.549000	-0.937000	-0.294000	-1.125000	0.661000	-0.587000	1.959000	-0.876000	-0.293000	-2.400000	-0.948000	-0.253000	-0.378667	-1.306000	0.417000	-0.361000	-0.186000	-0.874000	0.152000	-0.307000	0.226000	-0.002000	0.176000	-5.286000	-0.321000	-0.639333
S32	74.000000	59.000000	15.000000	2.216000	0.273000	-1.208000	-1.150000	-0.613000	0.328000	0.319000	-0.117000	-0.194000	0.672000	-5.989000	-1.599000	-0.588500	0.225000	1.362000	-3.168000	1.117000	-0.657000	-6.048000	0.860000	-0.167000	2.024000	0.013000	0.186000	0.743000	-0.292500
S33	62.000000	61.000000	1.000000	-4.683000	4.372000	1.725000	1.534000	1.633000	17.460000	2.485000	-0.474000	1.198000	0.626000	3.286000	2.584000	2.645500	0.512000	-6.553000	-3.954000	-0.604000	0.773000	0.712000	-2.382000	-4.824000	-3.599000	0.209000	-3.961000	-2.126000	-2.149750
S34	83.000000	46.000000	37.000000	0.045000	1.060000	-0.889000	0.164000	-1.855000	0.119000	0.839000	-0.167000	2.560000	-1.670000	-0.412000	0.304000	0.008167	-0.887000	-0.447000	-9.647000	-1.181000	-1.173000	1.134000	-0.200000	2.098000	-0.025000	0.067000	0.915000	1.918000	-0.619000
S35	52.000000	31.000000	21.000000	0.007000	0.232000	-0.057000	0.448000	-0.440000	-0.630000	-0.068000	-1.934000	-0.352000	-5.138000	0.185000	1.067000	-0.556667	1.634000	-0.549000	0.796000	0.045000	-81.810000	-0.721000	0.264000	-3.485000	-1.731000	-0.086000	0.281000	-0.168000	-7.127500
S36	44.000000	8.000000	36.000000	0.344000	-0.702000	-11.322000	-0.042000	-0.945000	-0.311000	0.450000	-1.159000	-0.288000	-1.191000	-0.591000	-0.233000	-1.332500	0.554000	0.336000	-0.466000	2.850000	-0.589000	-0.380000	0.176000	4.546000	-0.603000	0.075000	-10.180000	0.194000	-0.290583
S37	57.000000	41.000000	16.000000	0.390000	13.893000	-0.194000	1.040000	-0.638000	-0.027000	-1.404000	2.156000	0.692000	-1.559000	0.467000	0.041000	1.238083	0.765000	0.096000	-3.013000	-0.603000	2.030000	-3.875000	0.858000	-0.030000	-0.986000	1.435000	-1.162000	0.717000	-0.314000
S38	59.000000	40.000000	19.000000	-1.014000	-0.744000	1.308000	0.657000	0.500000	0.281000	-0.060000	1.012000	-1.780000	0.352000	0.178000	1.002000	0.141000	0.115000	0.096000	-1.409000	0.799000	0.920000	-0.189000	0.656000	-0.988000	0.807000	-0.301000	0.403000	5.156000	0.505417
S39	46.000000	33.000000	13.000000	-0.484000	0.387000	0.799000	-0.148000	0.345000	0.167000	0.696000	-1.545000	0.098000	0.649000	-0.303000	0.395000	0.088000	1.552000	0.355000	1.961000	-0.536000	-0.838000	2.700000	0.620000	-11.449000	-1.917000	-0.476000	-0.474000	-0.772000	-0.772833
S40	65.000000	12.000000	53.000000	1.189000	-0.015000	-0.161000	2.427000	1.216000	0.895000	0.221000	-0.801000	-0.604000	-0.108000	0.962000	0.534000	0.479583	2.427000	0.021000	-0.123000	-0.601000	-2.129000	-0.251000	0.661000	1.873000	0.748000	-0.111000	-0.137000	2.251000	0.385750
S41	46.000000	20.000000	26.000000	-1.743000	-0.641000	3.085000	-0.098000	0.944000	-0.025000	1.002000	1.148000	-0.217000	0.628000	1.363000	-1.871000	0.297917	-0.542000	0.475000	0.387000	0.127000	-0.121000	5.412000	0.459000	0.389000	-1.167000	0.018000	-0.375000	0.095000	0.429750
S42	29.000000	10.000000	19.000000	-2.960000	-5.502000	-1.009000	0.981000	1.503000	-5.539000	0.140000	-0.154000	1.236000	1.180000	-4.349000	-0.766000	-1.269917	-0.205000	2.170000	-1.818000	-0.675000	1.527000	0.972000	0.554000	0.483000	1.722000	-1.106000	2.128000	3.165000	0.743083
S43	52.000000	46.000000	6.000000	7.080000	0.637000	-3.591000	-0.346000	-7.209000	2.274000	8.029000	-8.551000	1.059000	5.479000	-3.596000	2.539000	0.317000	-0.673000	4.186000	-1.237000	0.156000	-3.871000	1.287000	1.986000	4.276000	-3.403000	0.243000	-0.576000	-1.140000	0.102833
S44	86.000000	84.000000	2.000000	-0.459000	-2.156000	-3.608000	-0.936000	-0.530000	-0.186000	-1.091000	0.526000	-1.463000	1.144000	-0.377000	0.142000	-0.749500	-3.252000	-0.009000	-0.720000	0.184000	-0.072000	-1.210000	0.035000	0.482000	-2.874000	-0.640000	-0.773000	-1.110000	-0.829917
S46	72.000000	47.000000	25.000000	-0.501000	0.384000	0.094000	0.672000	-0.680000	0.440000	0.621000	1.078000	-1.366000	-0.459000	0.659000	0.197000	0.094917	-0.284000	2.582000	-0.335000	1.466000	-0.447000	0.504000	1.140000	0.559000	-0.868000	1.165000	0.112000	-0.460000	0.427833
S47	53.000000	42.000000	11.000000	-0.687000	0.910000	1.036000	3.193000	-0.665000	-0.854000	0.420000	1.118000	0.497000	0.702000	-0.292000	1.700000	0.589833	-1.168000	-3.278000	-0.616000	-0.203000	1.783000	1.729000	-1.738000	40.610000	0.922000	-0.341000	1.022000	1.188000	3.325833
S48	28.000000	23.000000	5.000000	-0.273000	0.826000	-0.388000	4.513000	-4.567000	-9.460000	21.074000	14.019000	-5.663000	31.905000	-26.488000	-13.642000	0.988000	1.701000	1.624000	4.007000	23.355000	-17.959000	0.197000	-13.518000	2.237000	-73.142000	-0.697000	1.011000	5.513000	-5.472583
S49	52.000000	9.000000	43.000000	0.256000	1.118000	-0.622000	-0.492000	-0.353000	0.615000	-0.528000	0.572000	-0.084000	-0.695000	1.769000	0.254000	0.150833	0.967000	-1.055000	-1.758000	-0.995000	0.466000	-0.772000	-1.057000	0.487000	1.502000	-0.438000	0.296000	0.627000	-0.144167
S50	52.000000	34.000000	18.000000	-1.125000	1.386000	-3.090000	-47.127000	-2.289000	-0.955000	-0.686000	-1.358000	-0.749000	1.323000	-2.888000	-1.033000	-4.882583	1.741000	0.150000	-0.302000	-0.242000	0.686000	-0.229000	0.043000	0.336000	-0.220000	0.538000	1.219000	-2.013000	0.142250
S52	41.000000	35.000000	6.000000	0.437000	0.506000	-2.167000	0.100000	-0.659000	0.511000	0.149000	0.430000	1.032000	-0.090000	3.278000	1.504000	0.419250	-0.106000	-1.927000	-1.815000	0.820000	-0.810000	-0.563000	-1.240000	-1.118000	11.021000	-1.865000	1.065000	8.706000	1.014000
S53	35.000000	33.000000	2.000000	0.963000	-4.432000	-1.889000	-0.159000	-0.322000	-1.882000	-3.265000	-2.012000	-2.396000	-2.068000	-0.829000	-0.196000	-1.540583	0.222000	1.947000	-0.888000	3.841000	3.819000	0.852000	-2.207000	3.568000	30.437000	1.535000	-1.518000	-1.934000	3.306167
S54	65.000000	23.000000	42.000000	-0.100000	0.900000	0.186000	-1.018000	0.811000	0.428000	0.294000	1.086000	0.100000	0.034000	0.024000	0.656000	0.283417	-1.663000	0.471000	-1.459000	-0.565000	-0.608000	-2.581000	0.753000	-11.624000	-0.763000	-0.712000	0.647000	-0.348000	-1.537667
S55	60.000000	51.000000	9.000000	-2.011000	-2.160000	0.557000	-0.051000	-1.573000	-1.668000	2.503000	-0.496000	1.906000	1.021000	1.380000	-0.199000	-0.065917	0.368000	1.214000	0.063000	4.018000	-3.433000	0.339000	2.042000	-0.212000	1.527000	3.986000	-1.386000	-0.685000	0.653417
S56	53.000000	45.000000	8.000000	-6.562000	-14.777000	-1.214000	1.021000	-0.593000	-1.108000	1.673000	-3.667000	3.277000	-8.117000	0.735000	-1.571000	-2.575250	-5.617000	-4.003000	-0.335000	-4.924000	-1.268000	6.526000	-9.061000	-0.673000	-21.776000	-14.140000	-9.695000	-2.835000	-5.650083
S57	35.000000	17.000000	18.000000	0.609000	0.523000	0.711000	-1.619000	2.918000	-0.356000	1.078000	0.163000	-0.053000	-1.754000	0.001000	0.132000	0.196083	0.946000	-5.495000	0.814000	1.484000	1.335000	0.350000	1.113000	-1.287000	0.047000	0.659000	3.087000	1.062000	0.342917
S58	52.000000	21.000000	31.000000	1.877000	-0.460000	-0.708000	0.577000	0.881000	2.177000	-0.190000	-2.081000	-0.038000	-0.181000	0.531000	-0.368000	0.168083	1.265000	-1.459000	-1.125000	-1.113000	1.240000	-0.327000	-0.155000	0.485000	-0.586000	-0.725000	1.997000	-0.072000	-0.047917
S59	61.000000	3.000000	58.000000	-0.407000	0.138000	0.263000	-0.261000	0.981000	0.324000	1.257000	1.543000	1.544000	-0.081000	-1.681000	0.249000	0.322417	-0.983000	0.329000	-0.984000	0.465000	0.767000	-1.711000	1.209000	-1.425000	-0.610000	-0.353000	-1.505000	0.589000	-0.351000
S60	54.000000	34.000000	20.000000	-0.134000	-5.001000	-0.455000	0.405000	0.251000	-0.508000	-0.140000	-1.095000	-0.236000	0.005000	0.475000	0.261000	-0.514333	-0.550000	5.343000	-1.667000	-0.574000	1.030000	-0.634000	0.896000	0.402000	3.614000	0.361000	-3.253000	0.252000	0.435000
