# Supplementary material for: Entorhinal grid-like codes and time-locked network dynamics track others navigating through space
Source: Nat Commun. 2023 Jan 31;14:231. doi: 10.1038/s41467-023-35819-3 (PMC9889810; doi:10.1038/s41467-023-35819-3)
Supplement: Supplementary file 4 — Source Data [file 41467_2023_35819_MOESM4_ESM.zip › Source-Data-Fig-3/panel-e_observation_control_ROIs/gridmagn_N59_09-Jun-2021_model_gridcat_mov_v1_cv_glm_sym_6_est_9_test_9_unused_1_sratopup_thr_0.8_ASHS_LR_HC_hippocampus.csv]

subj	vx_total	vx_NaN	vx_used	gm_other_cv_1	gm_other_cv_2	gm_other_cv_3	gm_other_cv_4	gm_other_cv_5	gm_other_cv_6	gm_other_cv_7	gm_other_cv_8	gm_other_cv_9	gm_other_cv_10	gm_other_cv_11	gm_other_cv_12	gm_other_cv_mean	gm_self_cv_1	gm_self_cv_2	gm_self_cv_3	gm_self_cv_4	gm_self_cv_5	gm_self_cv_6	gm_self_cv_7	gm_self_cv_8	gm_self_cv_9	gm_self_cv_10	gm_self_cv_11	gm_self_cv_12	gm_self_cv_mean
S01	419.000000	1.000000	418.000000	-0.328000	-1.149000	-0.667000	0.174000	0.834000	1.684000	-0.555000	-0.071000	0.598000	0.048000	-0.933000	0.586000	0.018417	-0.489000	-0.618000	1.028000	0.140000	1.794000	-1.687000	-2.342000	0.471000	7.548000	-1.133000	0.368000	-1.076000	0.333667
S02	441.000000	17.000000	424.000000	0.110000	1.376000	0.171000	1.421000	0.539000	-0.209000	0.592000	-0.288000	-0.110000	1.194000	0.038000	-0.446000	0.365667	-0.681000	-0.203000	-1.156000	-1.279000	-0.634000	-0.396000	1.584000	0.650000	0.811000	-0.847000	-1.055000	0.071000	-0.261250
S03	537.000000	86.000000	451.000000	-0.294000	-0.655000	0.255000	0.039000	0.909000	0.081000	0.972000	-0.013000	0.848000	-0.353000	-0.524000	-0.684000	0.048417	-0.456000	-0.024000	0.352000	0.485000	0.065000	0.165000	0.575000	0.674000	0.642000	0.207000	1.468000	0.055000	0.350667
S04	407.000000	0.000000	407.000000	0.178000	-0.046000	-0.215000	-0.074000	-0.728000	0.219000	-0.591000	1.014000	-0.260000	-1.298000	-0.334000	0.523000	-0.134333	0.501000	-0.180000	0.316000	2.805000	1.116000	-0.036000	0.062000	-0.387000	-1.438000	0.039000	0.511000	0.922000	0.352583
S05	470.000000	14.000000	456.000000	0.043000	-0.176000	-0.144000	0.551000	0.178000	0.504000	-0.015000	-0.024000	-1.434000	0.822000	0.234000	-0.490000	0.004083	-0.261000	0.771000	-1.338000	0.138000	0.732000	0.046000	-0.128000	0.048000	0.640000	0.472000	0.905000	-1.035000	0.082500
S06	424.000000	1.000000	423.000000	-0.148000	-0.262000	0.051000	0.616000	0.942000	-1.027000	-1.382000	-0.007000	-0.276000	1.262000	-0.872000	-0.016000	-0.093250	-0.381000	1.402000	1.556000	1.028000	0.884000	0.076000	-0.678000	0.527000	1.505000	-3.750000	0.440000	0.423000	0.252667
S07	376.000000	0.000000	376.000000	-1.755000	-1.124000	0.646000	1.081000	-0.672000	0.090000	0.650000	-0.012000	-0.501000	-1.058000	-0.794000	-0.173000	-0.301833	-1.139000	0.401000	0.328000	-2.298000	-0.106000	-0.552000	-0.426000	0.614000	-0.181000	-1.117000	0.677000	0.640000	-0.263250
S08	567.000000	31.000000	536.000000	0.374000	-0.022000	0.111000	-0.327000	-0.869000	-0.173000	0.425000	-0.033000	0.041000	0.235000	0.022000	0.422000	0.017167	0.029000	-0.243000	0.244000	-0.124000	0.426000	-0.342000	0.697000	-0.318000	-0.284000	-0.343000	0.257000	-0.467000	-0.039000
S09	434.000000	16.000000	418.000000	0.279000	1.053000	0.794000	-0.500000	0.242000	-0.224000	-0.108000	0.048000	0.309000	1.013000	-0.631000	-0.448000	0.152250	-0.206000	0.413000	1.043000	-0.761000	0.037000	0.416000	-1.180000	3.678000	-0.522000	2.720000	0.867000	-1.631000	0.406167
S10	466.000000	25.000000	441.000000	0.082000	2.206000	-0.019000	-0.786000	-0.002000	0.284000	0.649000	-0.140000	-0.064000	-0.704000	0.978000	-0.108000	0.198000	-2.920000	-1.074000	0.264000	-0.486000	-1.656000	-0.929000	-0.370000	-1.263000	-0.953000	-0.735000	0.106000	-1.497000	-0.959417
S11	447.000000	2.000000	445.000000	-0.164000	0.409000	0.069000	0.102000	1.511000	-0.541000	0.364000	0.661000	0.518000	0.200000	0.461000	-0.445000	0.262083	0.723000	-2.726000	-0.640000	1.778000	-1.432000	0.887000	-1.250000	0.203000	0.374000	-0.230000	1.171000	-0.196000	-0.111500
S12	421.000000	0.000000	421.000000	0.397000	-0.129000	-0.547000	-0.572000	1.423000	2.010000	0.479000	0.512000	0.361000	-0.668000	1.119000	0.416000	0.400083	2.035000	-5.612000	-0.213000	-0.224000	-1.946000	0.791000	0.787000	-0.129000	-0.248000	-0.332000	1.754000	-1.632000	-0.414083
S13	414.000000	0.000000	414.000000	0.065000	0.855000	-0.170000	-0.026000	0.636000	0.692000	0.511000	0.940000	-0.761000	-0.518000	2.769000	-2.961000	0.169333	0.233000	-0.457000	-0.839000	-1.461000	2.888000	0.283000	0.831000	-0.271000	2.532000	-1.820000	1.714000	1.050000	0.390250
S14	409.000000	26.000000	383.000000	-0.225000	-0.536000	-0.343000	-1.487000	-1.226000	-0.701000	-0.162000	0.188000	0.876000	0.481000	0.278000	0.308000	-0.212417	-0.420000	0.432000	-0.583000	-2.483000	1.419000	-0.629000	0.145000	0.876000	3.546000	0.289000	0.746000	1.053000	0.365917
S16	433.000000	0.000000	433.000000	-0.149000	0.213000	-0.078000	-0.389000	-0.049000	-0.023000	2.047000	-0.329000	-0.183000	0.324000	-0.389000	-0.369000	0.052167	0.476000	-0.139000	0.456000	-0.499000	0.874000	1.218000	0.138000	-0.210000	-0.534000	-0.231000	0.700000	-3.357000	-0.092333
S17	515.000000	66.000000	449.000000	3.482000	-0.424000	-1.900000	1.587000	-0.778000	-1.461000	-2.200000	1.251000	-1.607000	-2.036000	-2.368000	-0.512000	-0.580500	-2.703000	-1.337000	0.718000	-3.253000	0.081000	-0.473000	-0.306000	0.227000	-2.367000	-0.530000	-1.909000	2.356000	-0.791333
S18	479.000000	21.000000	458.000000	-0.456000	0.023000	-0.830000	0.830000	-0.254000	0.073000	-0.227000	-0.448000	1.269000	-0.827000	0.813000	-0.556000	-0.049167	-0.665000	0.056000	-0.189000	2.302000	0.347000	0.564000	-0.757000	-5.630000	8.235000	-0.686000	-0.372000	0.443000	0.304000
S19	363.000000	23.000000	340.000000	0.724000	-2.360000	-0.754000	0.552000	-0.319000	0.449000	-0.569000	-1.235000	0.340000	0.769000	-0.057000	0.826000	-0.136167	1.061000	-0.107000	-0.414000	0.576000	2.255000	-2.346000	-0.195000	-0.144000	-0.922000	-1.307000	-0.027000	0.206000	-0.113667
S20	440.000000	0.000000	440.000000	-1.137000	-0.756000	-0.254000	-0.365000	1.242000	-1.428000	-0.083000	-0.147000	0.343000	-1.142000	-0.837000	-1.190000	-0.479500	-0.566000	0.790000	0.253000	0.438000	-0.228000	-2.036000	-0.881000	0.942000	0.601000	-0.025000	-1.518000	1.137000	-0.091083
S21	490.000000	13.000000	477.000000	-0.099000	0.197000	0.874000	0.330000	0.263000	-0.864000	0.496000	0.061000	0.170000	0.121000	0.315000	-0.159000	0.142083	0.193000	-0.289000	-0.253000	0.110000	-0.254000	0.284000	-0.014000	1.554000	0.194000	0.647000	-0.910000	0.048000	0.109167
S22	439.000000	36.000000	403.000000	1.363000	0.618000	2.368000	1.125000	0.230000	-1.364000	-1.415000	1.024000	1.550000	0.427000	-2.397000	1.138000	0.388917	0.118000	0.651000	-0.617000	-1.098000	-0.838000	-0.979000	-0.699000	1.153000	2.431000	1.153000	21.701000	-7.106000	1.322500
S23	423.000000	0.000000	423.000000	0.159000	-0.594000	0.568000	-3.928000	-0.463000	-1.242000	-0.063000	-1.168000	-0.108000	-0.367000	0.185000	1.801000	-0.435000	0.545000	-1.799000	0.220000	0.397000	-0.061000	0.855000	-0.651000	0.140000	-2.171000	1.743000	-0.097000	0.224000	-0.054583
S24	498.000000	0.000000	498.000000	-1.594000	0.708000	1.442000	-1.417000	-0.076000	0.404000	0.515000	2.939000	3.911000	0.659000	-0.788000	0.271000	0.581167	-0.079000	-0.399000	0.125000	-0.622000	1.116000	1.348000	-0.218000	-1.974000	-0.808000	-1.296000	0.870000	1.249000	-0.057333
S25	542.000000	22.000000	520.000000	0.095000	-0.391000	-0.539000	0.019000	0.190000	-0.418000	0.774000	0.189000	0.491000	-0.183000	-0.038000	-0.589000	-0.033333	-1.396000	-0.487000	-1.098000	1.002000	-0.365000	0.487000	-1.153000	-0.245000	-0.143000	-0.458000	-0.121000	-0.539000	-0.376333
S26	406.000000	3.000000	403.000000	-0.021000	-1.252000	0.291000	-1.227000	-0.962000	-0.678000	0.458000	-0.189000	-1.244000	-0.993000	-1.971000	0.030000	-0.646500	-0.400000	-3.362000	0.091000	1.314000	0.043000	-0.125000	-0.756000	1.000000	-1.100000	-0.946000	-1.753000	-0.847000	-0.570083
S27	490.000000	37.000000	453.000000	-0.607000	-0.474000	0.038000	-0.434000	-0.309000	-0.456000	0.564000	-0.036000	-0.016000	0.450000	0.128000	0.354000	-0.066500	-0.149000	0.753000	-0.978000	0.864000	-0.681000	0.807000	-0.263000	-0.299000	-0.038000	-3.792000	3.301000	0.942000	0.038917
S28	550.000000	10.000000	540.000000	0.924000	1.008000	-0.421000	0.507000	-0.331000	0.899000	0.095000	0.695000	0.448000	-1.856000	0.661000	0.067000	0.224667	0.229000	0.851000	0.172000	0.733000	0.502000	-0.367000	-0.301000	0.329000	-0.711000	-0.031000	0.067000	2.328000	0.316750
S29	370.000000	2.000000	368.000000	0.313000	0.194000	0.850000	-0.872000	-0.690000	-0.984000	-0.549000	-0.231000	1.374000	-0.598000	-0.816000	1.151000	-0.071500	0.847000	0.377000	0.095000	0.322000	0.077000	0.258000	0.094000	0.564000	-0.683000	2.270000	-0.159000	-0.398000	0.305333
S30	427.000000	0.000000	427.000000	-0.150000	0.022000	0.077000	-0.326000	-0.693000	-0.188000	-0.704000	-0.995000	-0.021000	-0.351000	-0.520000	0.056000	-0.316083	-3.956000	1.973000	0.376000	1.035000	0.020000	0.031000	0.130000	-0.466000	-0.324000	0.772000	-1.384000	-0.492000	-0.190417
S31	508.000000	1.000000	507.000000	0.492000	-0.138000	0.471000	-0.976000	0.065000	-0.295000	-0.117000	0.635000	-1.160000	-0.108000	-0.089000	-0.204000	-0.118667	0.220000	-0.127000	-0.028000	0.766000	-0.368000	0.096000	0.073000	1.146000	0.064000	0.158000	-0.241000	-0.079000	0.140000
S32	401.000000	70.000000	331.000000	0.649000	-0.510000	-0.145000	0.025000	0.731000	-0.764000	0.301000	0.097000	0.619000	0.497000	0.147000	-0.662000	0.082083	-0.567000	-4.654000	0.390000	-0.079000	-0.070000	-0.123000	-1.561000	-15.468000	-0.106000	0.365000	-12.717000	-2.336000	-3.077167
S33	532.000000	37.000000	495.000000	-0.695000	0.764000	-0.144000	-0.526000	0.833000	1.215000	-0.099000	-0.041000	-0.868000	-0.497000	-0.067000	0.266000	0.011750	1.484000	10.812000	0.047000	0.282000	13.033000	0.165000	-2.730000	-7.264000	0.869000	-0.931000	-0.140000	0.080000	1.308917
S34	512.000000	1.000000	511.000000	0.550000	0.744000	0.278000	-0.539000	-0.963000	0.733000	0.027000	1.005000	0.634000	-0.630000	-0.308000	-0.438000	0.091083	-1.464000	-0.321000	-0.486000	-0.508000	-1.425000	1.012000	-0.598000	0.883000	-0.523000	-0.373000	-0.128000	-0.409000	-0.361667
S35	490.000000	15.000000	475.000000	-0.347000	-0.242000	-0.614000	0.920000	0.758000	-2.826000	0.089000	0.395000	1.690000	-0.850000	0.414000	-0.385000	-0.083167	0.170000	-0.403000	-1.101000	-6.498000	2.430000	1.108000	0.673000	-0.625000	0.168000	1.399000	-0.409000	0.577000	-0.209250
S36	413.000000	0.000000	413.000000	0.177000	-0.299000	-1.328000	0.550000	-0.644000	-0.656000	0.539000	0.380000	-0.917000	-0.466000	2.707000	-0.409000	-0.030500	1.061000	0.160000	0.268000	-0.181000	-0.147000	-0.697000	-0.375000	0.112000	-0.084000	1.343000	-0.172000	0.376000	0.138667
S37	411.000000	16.000000	395.000000	-0.082000	0.104000	-0.661000	-0.394000	-0.318000	-0.797000	-0.375000	0.944000	0.702000	0.087000	-0.016000	-1.517000	-0.193583	-3.349000	-0.270000	-1.326000	-1.740000	-0.688000	-0.077000	0.129000	-0.184000	-0.798000	2.202000	1.575000	-0.278000	-0.400333
S38	418.000000	11.000000	407.000000	1.832000	0.335000	0.101000	0.164000	-0.184000	0.167000	-0.960000	-0.216000	0.365000	-0.645000	0.131000	-0.090000	0.083333	-1.692000	0.648000	-0.828000	-0.870000	-1.243000	-0.566000	-0.806000	2.197000	-0.913000	0.640000	0.411000	4.525000	0.125250
S39	467.000000	8.000000	459.000000	-0.343000	-0.131000	0.599000	0.636000	0.209000	0.213000	0.249000	1.538000	-0.502000	-0.234000	-0.100000	0.437000	0.214250	0.153000	1.446000	0.363000	0.338000	-0.823000	-0.037000	-0.342000	0.166000	1.348000	0.909000	1.521000	-1.710000	0.277667
S40	460.000000	0.000000	460.000000	0.110000	0.258000	0.206000	-0.098000	0.136000	-0.252000	-0.630000	-0.679000	-0.008000	-0.024000	-0.110000	0.027000	-0.088667	0.088000	0.553000	0.191000	-0.357000	0.079000	1.113000	0.282000	-0.133000	-0.101000	-0.539000	-0.286000	1.762000	0.221000
S41	417.000000	0.000000	417.000000	-0.653000	-0.214000	-0.259000	-0.443000	-1.096000	-0.205000	0.926000	-0.117000	0.079000	0.904000	-0.262000	-1.390000	-0.227500	-0.250000	0.009000	13.736000	-0.228000	0.220000	-0.250000	-0.015000	-0.396000	-0.241000	-0.449000	-3.108000	-0.718000	0.692500
S42	353.000000	0.000000	353.000000	0.135000	0.715000	-2.108000	-0.202000	-0.955000	-0.095000	-1.101000	-0.341000	-0.790000	-0.997000	-0.897000	-0.348000	-0.582000	1.200000	0.360000	2.018000	0.497000	0.573000	1.016000	0.089000	0.905000	12.317000	0.344000	-0.237000	1.118000	1.683333
S43	479.000000	72.000000	407.000000	-2.156000	-2.386000	3.559000	0.622000	1.959000	0.418000	-0.077000	10.707000	0.995000	-0.315000	-2.316000	-0.600000	0.867500	-4.475000	0.183000	3.794000	-0.644000	-0.144000	-0.487000	0.151000	2.209000	6.390000	2.311000	-5.807000	-1.158000	0.193583
S44	523.000000	96.000000	427.000000	-0.499000	-0.331000	-0.298000	-1.408000	0.424000	-0.363000	-0.245000	-0.368000	0.177000	0.299000	0.258000	0.159000	-0.182917	0.477000	0.525000	0.942000	0.548000	-0.458000	1.667000	-0.317000	-0.237000	0.086000	-0.358000	0.639000	3.704000	0.601500
S45	517.000000	115.000000	402.000000	2.683000	0.000000	0.000000	0.000000	0.000000	0.000000	0.000000	0.000000	0.000000	0.000000	0.000000	0.000000	0.223583	0.190000	0.000000	0.000000	0.000000	0.000000	0.000000	0.000000	0.000000	0.000000	0.000000	0.000000	0.000000	0.015833
S46	475.000000	3.000000	472.000000	0.293000	-0.149000	0.342000	-0.412000	-0.315000	1.617000	0.603000	0.277000	0.277000	0.103000	0.241000	0.254000	0.260917	-0.348000	-2.234000	-0.487000	0.221000	-0.498000	0.116000	0.857000	-0.085000	0.105000	-0.131000	-0.188000	-3.556000	-0.519000
S47	452.000000	7.000000	445.000000	-0.509000	0.483000	0.684000	0.574000	0.033000	0.294000	0.141000	-0.334000	0.132000	-0.408000	-0.806000	0.824000	0.092333	-0.111000	-2.854000	-0.912000	-0.543000	-0.108000	-0.851000	-0.485000	-0.658000	0.810000	0.397000	0.436000	-0.717000	-0.466333
S48	383.000000	35.000000	348.000000	0.518000	-12.527000	0.172000	1.315000	1.761000	-0.159000	-1.889000	1.379000	4.039000	-4.947000	1.806000	-4.211000	-1.061917	-5.007000	2.677000	-3.987000	-0.109000	1.732000	2.114000	11.578000	-25.695000	5.110000	-10.221000	0.122000	4.777000	-1.409083
S49	380.000000	0.000000	380.000000	0.213000	0.926000	0.189000	0.109000	0.980000	-0.224000	-0.179000	0.064000	-0.893000	0.487000	1.400000	-0.546000	0.210500	-0.729000	0.194000	0.507000	0.689000	0.086000	0.480000	-1.447000	-0.246000	2.221000	1.322000	-0.307000	0.379000	0.262417
S50	429.000000	37.000000	392.000000	1.015000	0.457000	-0.580000	-0.377000	0.071000	-0.325000	-0.668000	-0.399000	0.264000	-1.054000	0.648000	-1.117000	-0.172083	-0.969000	0.711000	-2.741000	-90.362000	-0.388000	-0.728000	-0.788000	-0.139000	0.433000	1.109000	0.337000	0.628000	-7.741417
S51	511.000000	114.000000	397.000000	0.483000	0.000000	0.000000	0.000000	0.000000	0.000000	0.000000	0.000000	0.000000	0.000000	0.000000	0.000000	0.040250	0.285000	0.000000	0.000000	0.000000	0.000000	0.000000	0.000000	0.000000	0.000000	0.000000	0.000000	0.000000	0.023750
S52	358.000000	11.000000	347.000000	-1.137000	-0.032000	0.647000	-0.118000	0.094000	-0.060000	-0.507000	0.010000	-0.481000	0.355000	-0.579000	-0.486000	-0.191167	-0.738000	-0.432000	-0.779000	0.391000	-5.749000	2.771000	-0.088000	-1.760000	0.381000	0.584000	-0.008000	-0.002000	-0.452417
S53	390.000000	26.000000	364.000000	-0.005000	-0.007000	0.147000	0.811000	0.415000	-0.205000	-0.252000	-0.371000	0.216000	0.477000	-0.025000	-0.768000	0.036083	-0.948000	1.108000	1.038000	-0.854000	-0.198000	5.319000	-0.172000	-2.822000	-0.551000	-0.701000	-6.002000	-0.649000	-0.452667
S54	456.000000	0.000000	456.000000	-0.699000	0.872000	-0.473000	-0.758000	-0.792000	0.789000	-0.246000	-0.001000	-0.101000	0.093000	-0.798000	0.245000	-0.155750	-0.454000	-0.223000	2.609000	0.010000	0.299000	-0.305000	-1.199000	-0.062000	-0.630000	0.330000	-0.054000	0.176000	0.041417
S55	379.000000	2.000000	377.000000	0.026000	-0.095000	-0.003000	-0.161000	0.157000	-0.478000	0.420000	0.493000	-1.185000	0.358000	-0.338000	0.555000	-0.020917	0.088000	0.393000	-0.531000	0.114000	-0.999000	-0.271000	-0.906000	-0.426000	-0.045000	-0.187000	-0.278000	0.486000	-0.213500
S56	560.000000	17.000000	543.000000	-7.544000	-2.009000	1.802000	-0.722000	-2.614000	-1.995000	1.230000	-3.370000	2.049000	-5.114000	-0.678000	0.539000	-1.535500	5.600000	-1.379000	-2.110000	1.360000	-0.922000	9.735000	4.510000	-4.679000	3.942000	0.730000	2.849000	-1.470000	1.513833
S57	424.000000	0.000000	424.000000	0.427000	0.030000	0.264000	-0.307000	0.504000	0.058000	-0.665000	0.075000	0.267000	0.097000	0.322000	0.762000	0.152833	0.387000	0.170000	-2.886000	-0.269000	0.973000	1.878000	0.356000	1.156000	-0.847000	-0.651000	0.228000	0.637000	0.094333
S58	349.000000	0.000000	349.000000	0.207000	1.255000	0.223000	-1.415000	0.058000	-1.071000	-0.040000	-0.516000	0.736000	0.019000	0.275000	-0.309000	-0.048167	1.230000	-1.138000	-2.073000	-1.184000	0.318000	0.624000	1.944000	-0.296000	2.650000	1.628000	-1.857000	-1.553000	0.024417
S59	393.000000	0.000000	393.000000	0.468000	-0.677000	-0.138000	-0.348000	0.395000	0.002000	-0.935000	-0.812000	0.645000	0.092000	-0.319000	0.039000	-0.132333	1.579000	0.030000	-0.320000	0.243000	-0.322000	0.117000	0.035000	0.359000	0.198000	0.179000	-0.388000	-0.275000	0.119583
S60	443.000000	0.000000	443.000000	0.090000	0.395000	0.539000	0.053000	0.445000	0.399000	-0.630000	0.316000	-0.376000	0.647000	-0.702000	0.331000	0.125583	-1.523000	0.647000	-0.198000	-0.118000	-1.323000	0.845000	-0.819000	0.318000	-0.336000	1.562000	-0.976000	0.156000	-0.147083
