# Supplementary material for: Entorhinal grid-like codes and time-locked network dynamics track others navigating through space
Source: Nat Commun. 2023 Jan 31;14:231. doi: 10.1038/s41467-023-35819-3 (PMC9889810; doi:10.1038/s41467-023-35819-3)
Supplement: Supplementary file 4 — Source Data [file 41467_2023_35819_MOESM4_ESM.zip › Source-Data-Fig-3/panel-e_observation_control_ROIs/gridmagn_N59_09-Jun-2021_model_gridcat_mov_v1_cv_glm_sym_6_est_9_test_9_unused_1_sratopup_thr_0.8_ASHS_LR_PHC_parahippocampal.csv]

subj	vx_total	vx_NaN	vx_used	gm_other_cv_1	gm_other_cv_2	gm_other_cv_3	gm_other_cv_4	gm_other_cv_5	gm_other_cv_6	gm_other_cv_7	gm_other_cv_8	gm_other_cv_9	gm_other_cv_10	gm_other_cv_11	gm_other_cv_12	gm_other_cv_mean	gm_self_cv_1	gm_self_cv_2	gm_self_cv_3	gm_self_cv_4	gm_self_cv_5	gm_self_cv_6	gm_self_cv_7	gm_self_cv_8	gm_self_cv_9	gm_self_cv_10	gm_self_cv_11	gm_self_cv_12	gm_self_cv_mean
S01	130.000000	0.000000	130.000000	0.195000	-0.526000	-1.176000	0.287000	1.654000	-1.361000	-0.268000	0.400000	-0.301000	-0.513000	1.775000	-0.906000	-0.061667	1.595000	0.211000	0.770000	2.634000	0.686000	-1.449000	4.420000	-1.879000	-0.661000	4.937000	0.586000	0.548000	1.033167
S02	118.000000	0.000000	118.000000	0.536000	0.219000	-0.663000	1.340000	1.814000	-0.396000	0.080000	-0.660000	0.948000	1.445000	-0.677000	1.872000	0.488167	-0.491000	3.186000	-0.224000	-4.874000	0.053000	0.521000	-5.701000	-1.722000	-1.248000	4.642000	0.114000	-0.980000	-0.560333
S03	179.000000	5.000000	174.000000	-0.824000	-1.252000	-0.124000	1.102000	-0.255000	-0.726000	0.822000	0.363000	0.224000	-0.171000	0.525000	0.623000	0.025583	0.249000	4.464000	-0.903000	-0.576000	-0.210000	-0.122000	-0.691000	0.110000	0.050000	-0.499000	0.082000	-0.112000	0.153500
S04	144.000000	0.000000	144.000000	-0.730000	-0.307000	0.944000	0.914000	0.298000	0.299000	-0.101000	2.633000	1.402000	-0.043000	0.226000	1.535000	0.589167	-0.297000	-1.041000	-0.435000	0.751000	-0.222000	-1.777000	-1.405000	1.805000	1.837000	4.095000	-1.560000	0.224000	0.164583
S05	122.000000	0.000000	122.000000	-0.215000	0.372000	0.080000	1.484000	-0.509000	1.107000	0.575000	0.097000	0.856000	0.011000	-0.456000	-1.788000	0.134500	-5.964000	-0.057000	1.479000	-0.443000	-0.191000	-0.507000	-0.240000	-0.432000	-1.588000	1.910000	0.537000	-0.565000	-0.505083
S06	178.000000	0.000000	178.000000	1.031000	-0.310000	-0.629000	0.398000	0.919000	1.448000	-0.561000	-0.442000	-1.140000	0.362000	0.298000	-0.386000	0.082333	-0.637000	1.424000	0.563000	1.549000	1.415000	0.295000	-0.796000	-2.342000	-3.046000	-1.621000	-0.705000	0.433000	-0.289000
S07	172.000000	0.000000	172.000000	-2.465000	-1.165000	0.811000	1.746000	0.414000	-0.725000	0.332000	-0.371000	0.114000	-1.673000	0.899000	-0.078000	-0.180083	-1.434000	-0.686000	-0.221000	-0.279000	-0.687000	0.008000	-1.207000	0.418000	-1.524000	-0.435000	-3.747000	3.540000	-0.521167
S08	183.000000	0.000000	183.000000	0.246000	-0.547000	1.056000	-0.800000	0.656000	1.104000	-0.111000	-0.795000	-0.843000	0.479000	-0.646000	0.230000	0.002417	0.864000	0.286000	-1.100000	0.566000	2.076000	-0.153000	0.718000	-0.189000	0.139000	-0.506000	-0.153000	-0.386000	0.180167
S09	163.000000	0.000000	163.000000	0.243000	0.554000	-0.751000	0.492000	0.345000	0.242000	0.044000	0.478000	-1.158000	0.566000	0.314000	0.653000	0.168500	0.019000	-0.256000	-0.665000	0.315000	-0.563000	-0.165000	-1.215000	0.314000	-1.207000	0.468000	1.996000	-0.896000	-0.154583
S10	214.000000	0.000000	214.000000	0.730000	1.760000	1.092000	0.933000	-0.005000	0.256000	0.686000	-0.359000	-0.075000	-1.059000	-1.477000	-0.507000	0.164583	-4.520000	0.346000	-0.621000	-0.008000	1.190000	-0.710000	0.088000	-0.511000	0.095000	-1.612000	-0.363000	-1.976000	-0.716833
S11	172.000000	0.000000	172.000000	-0.765000	1.074000	-0.936000	0.142000	1.705000	0.505000	0.573000	-0.161000	-1.775000	0.808000	0.088000	0.278000	0.128000	0.406000	1.644000	-1.115000	-1.169000	8.452000	0.406000	-0.172000	1.194000	0.559000	1.932000	0.022000	-1.279000	0.906667
S12	172.000000	0.000000	172.000000	-0.089000	-0.102000	0.021000	-0.221000	0.475000	1.653000	0.498000	-0.885000	-0.003000	-0.176000	-1.090000	-0.057000	0.002000	0.469000	-2.431000	-0.139000	-1.416000	-2.154000	0.427000	-0.387000	-0.594000	0.986000	-0.633000	0.787000	-1.870000	-0.579583
S13	161.000000	0.000000	161.000000	-0.000000	-1.445000	0.305000	-0.715000	-1.829000	-0.006000	-2.648000	0.528000	-0.352000	-0.514000	-0.367000	-3.584000	-0.885583	0.356000	0.197000	0.530000	-1.884000	0.027000	-0.459000	-1.405000	-7.265000	1.693000	-2.423000	1.748000	-0.234000	-0.759917
S14	134.000000	0.000000	134.000000	-0.675000	-0.479000	-0.628000	-2.897000	0.000000	0.000000	0.000000	0.000000	0.000000	0.000000	0.000000	0.000000	-0.389917	-0.931000	-0.345000	-0.284000	-1.953000	0.000000	0.000000	0.000000	0.000000	0.000000	0.000000	0.000000	0.000000	-0.292750
S16	148.000000	0.000000	148.000000	0.203000	0.697000	0.311000	0.437000	0.238000	1.423000	1.780000	-0.546000	0.368000	0.087000	0.696000	-0.248000	0.453833	0.638000	-0.138000	0.566000	0.101000	1.458000	2.447000	0.402000	1.321000	0.040000	-1.375000	0.557000	-1.092000	0.410417
S17	150.000000	0.000000	150.000000	1.185000	-0.891000	1.658000	-1.358000	-0.433000	-0.420000	-6.295000	1.809000	-1.166000	1.079000	-2.067000	-4.650000	-0.962417	-0.149000	8.109000	-0.423000	-0.314000	0.123000	0.878000	0.707000	1.091000	-0.932000	-3.241000	-0.915000	-0.382000	0.379333
S18	143.000000	0.000000	143.000000	0.838000	-0.232000	1.010000	0.856000	0.688000	0.113000	0.633000	-0.927000	1.189000	-0.722000	0.719000	0.742000	0.408917	-0.416000	-0.175000	-1.966000	1.653000	0.721000	-0.102000	-1.040000	-3.595000	-13.845000	0.130000	0.003000	2.203000	-1.369083
S19	173.000000	0.000000	173.000000	0.202000	-3.135000	-0.323000	0.918000	-0.847000	0.170000	-2.013000	-0.444000	1.295000	0.130000	-0.459000	-0.551000	-0.421417	0.137000	1.147000	0.432000	1.848000	-0.650000	1.516000	0.001000	-0.112000	0.587000	-1.446000	0.808000	1.277000	0.462083
S20	145.000000	0.000000	145.000000	-0.466000	2.370000	0.135000	-1.007000	-0.031000	1.401000	-0.179000	1.455000	-0.626000	1.153000	0.185000	0.292000	0.390167	2.359000	-0.454000	-0.547000	0.087000	-0.807000	1.461000	-0.504000	-1.012000	-0.002000	0.127000	0.329000	0.500000	0.128083
S21	162.000000	0.000000	162.000000	0.093000	-0.294000	-0.815000	0.282000	-0.414000	-1.825000	-0.163000	-0.879000	-0.174000	-0.983000	1.199000	0.182000	-0.315917	0.296000	-0.265000	0.669000	0.237000	0.435000	0.520000	1.628000	0.083000	3.624000	0.267000	0.426000	-0.105000	0.651250
S22	160.000000	0.000000	160.000000	0.374000	1.569000	1.439000	0.319000	-0.792000	-1.180000	-1.475000	2.563000	0.761000	-0.089000	-1.628000	1.025000	0.240500	0.417000	1.295000	-1.465000	-2.728000	-0.075000	-0.771000	0.148000	-0.493000	1.799000	-0.285000	17.805000	0.040000	1.307250
S23	194.000000	0.000000	194.000000	-0.198000	0.839000	-0.262000	-3.555000	-0.072000	0.892000	-0.569000	1.130000	0.121000	0.105000	1.196000	0.712000	0.028250	-0.577000	-0.857000	0.236000	0.028000	1.203000	2.997000	-0.921000	9.711000	-0.272000	-0.797000	0.275000	1.093000	1.009917
S24	145.000000	0.000000	145.000000	-2.205000	0.967000	1.639000	-1.746000	-0.668000	0.250000	0.541000	-1.011000	0.595000	-0.267000	-1.195000	-0.280000	-0.281667	-1.818000	-0.125000	-0.765000	-2.325000	0.070000	-1.377000	-0.065000	-0.965000	-1.136000	-5.139000	-0.957000	12.864000	-0.144833
S25	155.000000	0.000000	155.000000	0.352000	-0.175000	0.316000	-1.168000	0.095000	-0.623000	-0.168000	0.146000	-0.109000	-1.571000	-0.518000	-1.493000	-0.409667	1.220000	-3.712000	-0.623000	0.861000	-1.326000	0.011000	-1.080000	-1.510000	0.255000	-1.159000	0.125000	-4.570000	-0.959000
S26	148.000000	0.000000	148.000000	-0.352000	0.254000	-0.628000	-0.516000	-1.836000	0.709000	1.482000	0.176000	-0.995000	-0.892000	0.152000	0.896000	-0.129167	-0.852000	0.174000	-0.650000	-0.416000	2.261000	-0.373000	-0.470000	0.352000	0.149000	0.276000	2.011000	-1.856000	0.050500
S27	179.000000	1.000000	178.000000	-0.607000	-0.059000	1.027000	-0.100000	0.076000	-0.668000	0.898000	-0.445000	0.804000	-0.394000	0.192000	0.649000	0.114417	4.728000	0.084000	-0.636000	-0.433000	0.671000	-2.012000	0.122000	-0.094000	1.349000	-1.092000	-0.613000	2.694000	0.397333
S28	206.000000	0.000000	206.000000	1.454000	0.710000	0.469000	0.408000	-1.305000	0.535000	-0.269000	0.852000	1.025000	-2.386000	0.599000	0.349000	0.203417	0.087000	-0.062000	0.868000	0.890000	1.233000	-2.725000	-0.227000	0.199000	-0.928000	0.119000	0.102000	-0.557000	-0.083417
S29	174.000000	0.000000	174.000000	0.600000	0.014000	0.507000	-0.135000	0.124000	-0.856000	-0.156000	-0.608000	0.967000	-0.206000	-0.941000	0.467000	-0.018583	1.338000	0.180000	0.120000	-0.084000	0.568000	-0.036000	0.767000	-1.387000	0.216000	0.041000	0.591000	0.497000	0.234250
S30	131.000000	0.000000	131.000000	-1.021000	-1.875000	1.435000	-1.289000	-0.070000	-0.400000	0.061000	-0.570000	-1.149000	-0.111000	1.077000	-1.013000	-0.410417	-0.657000	-3.760000	0.134000	-1.401000	0.515000	0.097000	-12.680000	0.307000	0.206000	-0.116000	-0.111000	0.096000	-1.447500
S31	145.000000	0.000000	145.000000	0.264000	-0.782000	-0.500000	-1.081000	-1.856000	1.420000	0.256000	0.042000	1.237000	0.098000	0.282000	-0.190000	-0.067500	0.183000	-0.075000	-0.039000	1.080000	-0.714000	0.483000	-0.862000	3.282000	-0.810000	-0.320000	-0.321000	0.232000	0.176583
S32	192.000000	0.000000	192.000000	-0.047000	-1.018000	0.264000	-0.461000	-0.817000	-1.037000	0.779000	-0.408000	0.319000	-0.341000	-0.397000	-0.350000	-0.292833	-1.213000	-1.391000	0.300000	-4.012000	-0.010000	1.864000	-1.905000	-0.501000	-1.732000	-0.216000	-4.811000	-0.444000	-1.172583
S33	198.000000	0.000000	198.000000	-1.659000	0.390000	1.251000	-0.516000	-0.173000	-0.988000	0.810000	-0.102000	-0.575000	-0.005000	0.377000	-0.875000	-0.172083	2.075000	-0.207000	0.289000	0.075000	-8.959000	0.308000	-3.435000	-3.275000	-0.967000	0.427000	-0.467000	-2.794000	-1.410833
S34	183.000000	0.000000	183.000000	-1.081000	-0.510000	-0.361000	-0.418000	-2.895000	0.920000	-5.610000	1.421000	-0.998000	-2.636000	-0.485000	-0.497000	-1.095833	0.415000	0.372000	-0.720000	0.062000	0.309000	-0.677000	3.147000	-0.665000	0.975000	0.339000	-1.085000	0.377000	0.237417
S35	181.000000	0.000000	181.000000	0.746000	-0.297000	3.251000	-0.631000	-0.131000	-1.195000	-0.159000	1.459000	0.112000	-1.235000	1.015000	-0.014000	0.243417	1.543000	-0.076000	3.422000	6.986000	-4.399000	-0.692000	0.364000	1.204000	-0.543000	0.317000	-0.364000	-0.744000	0.584833
S36	121.000000	0.000000	121.000000	0.175000	-0.029000	-0.292000	-0.574000	0.672000	0.414000	0.338000	-0.880000	-0.382000	-0.235000	0.328000	-0.223000	-0.057333	-0.752000	1.064000	-1.130000	-0.175000	0.003000	0.505000	0.704000	0.686000	0.505000	-0.069000	0.497000	1.742000	0.298333
S37	181.000000	0.000000	181.000000	-1.502000	-0.021000	-0.832000	-0.804000	-0.908000	-2.138000	1.630000	-1.592000	1.047000	0.107000	-0.038000	-0.457000	-0.459000	0.505000	-0.062000	-1.777000	0.272000	-1.679000	0.380000	-0.329000	1.461000	-1.293000	-9.184000	0.408000	-0.132000	-0.952500
S38	181.000000	0.000000	181.000000	0.424000	0.196000	1.340000	0.467000	-1.019000	0.596000	-1.279000	0.443000	0.479000	0.330000	1.414000	0.598000	0.332417	-4.422000	-1.586000	-1.937000	0.290000	0.233000	0.389000	-0.059000	0.462000	-0.266000	-0.132000	-0.745000	1.069000	-0.558667
S39	172.000000	0.000000	172.000000	-0.869000	1.313000	1.142000	-0.099000	0.325000	0.261000	-0.904000	1.532000	2.291000	-0.689000	0.146000	0.358000	0.400583	-0.765000	0.782000	0.077000	0.357000	-1.477000	-0.510000	0.675000	-0.329000	0.675000	2.873000	-0.265000	-3.148000	-0.087917
S40	168.000000	0.000000	168.000000	-0.428000	1.343000	-0.532000	-0.495000	0.046000	-0.133000	-0.685000	0.171000	0.198000	0.560000	-0.250000	0.560000	0.029583	-0.133000	1.231000	1.310000	0.016000	0.192000	0.868000	0.269000	-0.124000	-0.192000	0.213000	-1.029000	1.658000	0.356583
S41	98.000000	0.000000	98.000000	-1.948000	0.069000	-1.419000	-0.086000	-0.970000	0.780000	-1.834000	-1.482000	0.669000	-0.875000	-2.513000	-2.609000	-1.018167	-0.025000	-0.156000	-1.522000	-1.396000	-0.187000	-0.013000	-1.377000	-0.263000	-0.097000	-0.772000	-1.414000	-0.112000	-0.611167
S42	158.000000	0.000000	158.000000	0.452000	1.026000	0.844000	-1.195000	1.740000	-0.759000	-0.314000	0.374000	0.625000	1.385000	-0.666000	-0.309000	0.266917	-2.353000	0.111000	0.289000	0.667000	0.060000	1.015000	0.995000	-0.445000	0.547000	0.308000	-1.383000	2.634000	0.203750
S43	119.000000	0.000000	119.000000	4.838000	-3.406000	1.808000	0.436000	0.491000	-0.198000	0.752000	11.741000	-0.002000	-1.104000	-1.435000	-1.611000	1.025833	-0.918000	0.187000	6.378000	1.528000	0.990000	1.331000	2.484000	4.048000	4.558000	-1.062000	-9.368000	-2.659000	0.624750
S44	188.000000	0.000000	188.000000	-0.819000	-0.817000	-0.350000	0.644000	-0.340000	0.094000	-0.206000	-0.341000	-0.920000	0.564000	0.298000	-0.152000	-0.195417	0.503000	0.053000	-1.097000	1.362000	-2.753000	1.333000	-0.761000	0.322000	0.598000	0.294000	0.917000	0.119000	0.074167
S45	170.000000	1.000000	169.000000	2.404000	0.000000	0.000000	0.000000	0.000000	0.000000	0.000000	0.000000	0.000000	0.000000	0.000000	0.000000	0.200333	-0.304000	0.000000	0.000000	0.000000	0.000000	0.000000	0.000000	0.000000	0.000000	0.000000	0.000000	0.000000	-0.025333
S46	147.000000	0.000000	147.000000	-0.442000	-0.726000	-0.339000	-0.681000	0.157000	-0.365000	-2.076000	0.554000	-1.472000	-0.652000	-0.439000	0.706000	-0.481250	-0.711000	0.426000	0.491000	3.201000	-1.183000	1.221000	1.583000	-0.871000	0.362000	-0.510000	-1.009000	-1.166000	0.152833
S47	175.000000	1.000000	174.000000	-0.545000	1.175000	0.043000	0.186000	-0.545000	-0.463000	-0.513000	-0.613000	-0.007000	-0.180000	-0.541000	0.160000	-0.153583	0.695000	0.796000	0.148000	-0.540000	0.250000	-0.019000	0.630000	-12.459000	1.931000	-0.556000	0.160000	-0.461000	-0.785417
S48	158.000000	6.000000	152.000000	1.782000	-11.460000	1.400000	2.353000	2.187000	1.334000	-0.838000	0.686000	4.394000	-2.713000	-2.802000	-7.794000	-0.955917	-4.652000	3.239000	-6.681000	0.345000	2.521000	1.752000	7.367000	-22.812000	5.862000	-11.908000	3.071000	0.041000	-1.821250
S49	141.000000	0.000000	141.000000	0.787000	0.810000	-1.121000	0.060000	0.962000	0.630000	0.552000	0.417000	-0.415000	-0.700000	0.745000	-0.128000	0.216583	-0.444000	-0.505000	-0.081000	-0.539000	-0.992000	0.668000	-0.375000	10.839000	0.026000	-0.586000	-0.406000	0.335000	0.661667
S50	183.000000	0.000000	183.000000	-0.037000	-1.306000	-0.160000	0.221000	0.179000	-1.688000	1.416000	0.085000	-1.515000	-0.373000	0.900000	-0.466000	-0.228667	-27.563000	-0.512000	4.591000	58.916000	-0.259000	-0.054000	-0.031000	-1.022000	1.604000	0.500000	0.186000	-0.111000	3.020417
S51	172.000000	4.000000	168.000000	0.013000	0.000000	0.000000	0.000000	0.000000	0.000000	0.000000	0.000000	0.000000	0.000000	0.000000	0.000000	0.001083	-0.154000	0.000000	0.000000	0.000000	0.000000	0.000000	0.000000	0.000000	0.000000	0.000000	0.000000	0.000000	-0.012833
S52	151.000000	0.000000	151.000000	0.712000	0.517000	1.703000	1.148000	1.341000	-0.486000	0.383000	-1.166000	0.131000	1.335000	0.863000	-1.904000	0.381417	0.079000	-0.420000	-3.168000	-1.042000	-1.767000	-0.416000	-0.395000	0.869000	0.828000	0.885000	0.223000	-0.636000	-0.413333
S53	132.000000	11.000000	121.000000	-0.087000	-0.030000	2.552000	0.650000	0.074000	0.620000	-0.535000	0.630000	-1.094000	-0.798000	0.006000	0.277000	0.188750	0.271000	-2.265000	-3.044000	-0.139000	-0.040000	0.798000	-0.207000	-3.557000	-4.304000	-1.045000	7.902000	2.281000	-0.279083
S54	127.000000	0.000000	127.000000	-1.787000	0.758000	1.199000	1.323000	-0.226000	-0.944000	1.229000	-0.440000	-0.644000	0.124000	-0.253000	1.538000	0.156417	-0.334000	0.303000	10.135000	1.439000	0.035000	-0.744000	-0.359000	0.293000	0.512000	-0.067000	0.158000	-2.091000	0.773333
S55	222.000000	0.000000	222.000000	1.040000	0.323000	-0.865000	-0.127000	0.539000	-0.312000	0.039000	0.593000	0.485000	0.457000	0.485000	0.138000	0.232917	1.694000	0.878000	0.274000	-0.008000	1.110000	-3.763000	0.291000	-0.219000	-0.604000	-0.582000	-1.049000	1.066000	-0.076000
S56	170.000000	0.000000	170.000000	-5.259000	-1.368000	0.292000	-3.212000	-1.998000	-1.814000	-0.171000	-2.788000	-1.915000	-4.404000	-3.374000	2.683000	-1.944000	1.857000	-1.247000	-0.480000	3.077000	-2.093000	25.192000	2.038000	-5.650000	1.567000	-7.849000	-11.102000	-1.655000	0.304583
S57	101.000000	0.000000	101.000000	0.998000	-0.368000	-1.203000	-1.231000	1.066000	-0.067000	-0.740000	0.274000	-0.646000	-0.034000	0.468000	0.170000	-0.109417	0.085000	-0.531000	1.122000	-0.836000	0.992000	0.325000	-0.220000	-27.572000	0.345000	-0.428000	-0.984000	-0.286000	-2.332333
S58	165.000000	0.000000	165.000000	-0.801000	-0.245000	-1.604000	-0.772000	-0.214000	-0.851000	-2.495000	-1.421000	0.206000	-0.012000	-0.731000	0.134000	-0.733833	0.716000	-1.405000	-0.246000	-0.544000	-0.218000	-0.278000	-1.499000	0.048000	-0.432000	-0.041000	-1.505000	-11.968000	-1.447667
S59	154.000000	0.000000	154.000000	-0.431000	1.012000	0.629000	-0.569000	0.539000	0.871000	-0.860000	-0.307000	-0.469000	0.535000	0.991000	1.669000	0.300833	-0.950000	0.794000	1.746000	0.307000	0.820000	-0.572000	-0.741000	0.104000	-1.964000	-0.506000	-0.530000	-0.043000	-0.127917
S60	158.000000	0.000000	158.000000	-1.607000	1.161000	0.257000	-1.379000	-0.650000	0.500000	0.188000	0.215000	0.563000	1.096000	-0.607000	1.675000	0.117667	1.370000	-0.610000	-1.192000	-0.821000	-0.282000	-4.007000	1.817000	-0.277000	0.220000	-0.607000	-0.595000	-1.628000	-0.551000
