# Supplementary material for: Entorhinal grid-like codes and time-locked network dynamics track others navigating through space
Source: Nat Commun. 2023 Jan 31;14:231. doi: 10.1038/s41467-023-35819-3 (PMC9889810; doi:10.1038/s41467-023-35819-3)
Supplement: Supplementary file 4 — Source Data [file 41467_2023_35819_MOESM4_ESM.zip › Source-Data-Fig-3/panel-e_observation_control_ROIs/gridmagn_N59_09-Jun-2021_model_gridcat_mov_v1_cv_glm_sym_6_est_9_test_9_unused_1_sratopup_thr_0.8_MOREL_ANT_thalamus.csv]

subj	vx_total	vx_NaN	vx_used	gm_other_cv_1	gm_other_cv_2	gm_other_cv_3	gm_other_cv_4	gm_other_cv_5	gm_other_cv_6	gm_other_cv_7	gm_other_cv_8	gm_other_cv_9	gm_other_cv_10	gm_other_cv_11	gm_other_cv_12	gm_other_cv_mean	gm_self_cv_1	gm_self_cv_2	gm_self_cv_3	gm_self_cv_4	gm_self_cv_5	gm_self_cv_6	gm_self_cv_7	gm_self_cv_8	gm_self_cv_9	gm_self_cv_10	gm_self_cv_11	gm_self_cv_12	gm_self_cv_mean
S01	43.000000	0.000000	43.000000	1.368000	-1.219000	-1.739000	2.516000	1.022000	3.087000	0.012000	-0.596000	-2.973000	-2.787000	-1.011000	-0.185000	-0.208750	0.595000	2.212000	2.529000	1.976000	-3.211000	1.135000	0.423000	0.224000	0.014000	13.530000	2.508000	-2.698000	1.603083
S02	40.000000	0.000000	40.000000	0.924000	1.422000	-0.317000	1.585000	-0.390000	0.721000	-0.205000	0.603000	-2.497000	1.986000	-0.110000	0.243000	0.330417	1.553000	-1.478000	0.735000	-0.283000	-1.806000	2.415000	1.303000	-1.615000	2.376000	0.185000	0.091000	7.165000	0.886750
S03	35.000000	0.000000	35.000000	-1.621000	-0.018000	-0.613000	-2.106000	0.024000	1.142000	-1.107000	-0.439000	0.654000	0.312000	1.238000	0.657000	-0.156417	0.450000	10.381000	1.231000	1.549000	-2.135000	-2.062000	0.147000	1.425000	0.449000	11.850000	0.718000	0.829000	2.069333
S04	35.000000	0.000000	35.000000	-0.802000	-0.857000	-0.513000	-0.576000	0.795000	-0.268000	2.881000	-1.759000	-2.320000	-0.340000	-0.824000	-2.273000	-0.571333	-0.687000	-0.504000	-0.394000	6.315000	-0.776000	0.463000	-3.552000	0.153000	1.201000	-0.419000	0.389000	-0.589000	0.133333
S05	34.000000	0.000000	34.000000	0.452000	-0.922000	-0.460000	0.170000	0.482000	0.296000	0.095000	0.274000	-1.167000	0.170000	-0.249000	-1.111000	-0.164167	0.228000	0.652000	-0.162000	1.062000	0.122000	-0.575000	-1.663000	0.603000	-1.689000	-0.955000	0.951000	-0.942000	-0.197333
S06	32.000000	0.000000	32.000000	0.145000	-0.008000	0.992000	0.303000	3.193000	-0.254000	-0.672000	1.951000	-0.251000	0.852000	1.905000	0.537000	0.724417	-0.291000	-6.524000	0.283000	1.549000	6.064000	0.378000	-1.156000	0.874000	0.175000	2.510000	0.590000	2.629000	0.590083
S07	30.000000	0.000000	30.000000	-3.410000	2.524000	0.908000	3.560000	0.095000	0.509000	-0.489000	-1.085000	0.712000	-0.068000	-1.572000	-1.427000	0.021417	1.533000	1.566000	4.351000	0.323000	0.037000	-0.257000	-0.895000	0.512000	-1.636000	-8.774000	11.710000	-0.075000	0.699583
S08	50.000000	0.000000	50.000000	0.171000	0.888000	-0.161000	-0.064000	-0.071000	0.276000	-0.443000	-0.383000	-1.243000	-0.945000	0.883000	0.603000	-0.040750	-0.707000	-0.836000	1.715000	1.618000	0.384000	-0.069000	-0.081000	13.923000	0.805000	0.263000	-0.242000	-0.902000	1.322583
S09	33.000000	0.000000	33.000000	0.769000	-0.351000	-0.916000	0.039000	2.266000	-0.652000	0.171000	-0.070000	-1.620000	0.178000	-0.127000	-0.432000	-0.062083	-0.500000	-0.325000	1.625000	-1.460000	0.385000	0.520000	0.973000	0.706000	-2.366000	-1.595000	-0.188000	0.579000	-0.137167
S10	56.000000	0.000000	56.000000	0.255000	-0.859000	0.608000	0.261000	0.448000	1.869000	1.360000	-1.233000	-1.764000	-0.600000	-2.481000	-0.307000	-0.203583	-0.875000	0.982000	0.101000	0.297000	5.394000	3.462000	10.336000	-1.245000	0.884000	0.431000	0.927000	-2.255000	1.536583
S11	42.000000	0.000000	42.000000	-0.516000	0.875000	0.087000	-0.866000	1.690000	0.304000	0.361000	0.285000	-0.094000	0.831000	0.546000	-1.830000	0.139417	-0.750000	0.935000	0.471000	-2.060000	-2.657000	-0.152000	-1.564000	-0.141000	-0.853000	-0.537000	-1.964000	-1.445000	-0.893083
S12	37.000000	0.000000	37.000000	-1.487000	1.701000	0.659000	2.253000	0.855000	2.309000	-0.724000	-3.347000	-0.676000	-0.621000	-1.855000	8.671000	0.644833	1.060000	-2.406000	-0.515000	3.111000	-13.196000	-1.428000	-1.083000	1.501000	0.694000	0.024000	7.824000	-0.378000	-0.399333
S13	41.000000	0.000000	41.000000	-0.186000	0.423000	-0.041000	0.041000	-0.294000	0.303000	0.100000	-0.229000	-0.912000	-1.517000	1.511000	-3.296000	-0.341417	0.765000	3.453000	-1.067000	-0.306000	1.759000	4.383000	1.506000	-1.765000	0.492000	-2.859000	-0.251000	-2.144000	0.330500
S14	34.000000	0.000000	34.000000	0.292000	-0.693000	1.569000	-0.412000	-1.545000	-1.064000	0.442000	-0.940000	2.547000	-1.832000	-1.500000	-0.477000	-0.301083	0.658000	-0.414000	0.944000	-0.421000	-0.463000	0.691000	-1.956000	0.321000	5.299000	-0.213000	0.248000	-0.412000	0.356833
S16	49.000000	0.000000	49.000000	0.802000	1.132000	-0.464000	-0.173000	1.791000	0.809000	-0.036000	-4.991000	-0.010000	0.250000	1.385000	0.825000	0.110000	0.416000	0.454000	8.715000	-1.041000	2.185000	-0.721000	-0.939000	1.185000	0.753000	0.102000	1.370000	0.235000	1.059500
S17	44.000000	0.000000	44.000000	0.830000	1.648000	0.159000	-2.128000	-1.540000	-0.370000	1.846000	2.443000	-3.045000	-0.276000	-2.654000	-0.283000	-0.280833	-7.144000	-2.853000	1.110000	-2.582000	1.662000	2.281000	-4.085000	1.379000	0.585000	1.131000	-0.740000	0.497000	-0.729917
S18	33.000000	0.000000	33.000000	0.637000	2.805000	-1.206000	-1.817000	0.126000	-1.429000	-2.642000	0.850000	0.000000	-3.322000	1.352000	-0.402000	-0.420667	2.289000	2.074000	-5.425000	1.137000	-2.113000	0.580000	1.953000	2.033000	24.282000	-1.381000	1.446000	1.198000	2.339417
S19	32.000000	0.000000	32.000000	0.253000	0.855000	1.040000	0.939000	-1.057000	0.610000	-1.477000	-0.415000	-0.413000	0.665000	0.462000	1.039000	0.208417	-0.698000	6.440000	-2.142000	-2.841000	-1.958000	-6.294000	-0.031000	0.469000	0.385000	0.292000	0.981000	0.592000	-0.400417
S20	48.000000	0.000000	48.000000	-0.103000	-0.270000	0.632000	-0.797000	-2.820000	-2.063000	-0.985000	-0.296000	-1.064000	-0.825000	-3.366000	0.160000	-0.983083	0.766000	-0.661000	0.644000	1.867000	0.449000	0.542000	-0.630000	0.469000	-0.241000	-1.006000	1.635000	4.992000	0.735500
S21	39.000000	0.000000	39.000000	0.497000	0.002000	1.009000	0.008000	0.004000	-0.065000	0.163000	-0.409000	-0.411000	-0.085000	-0.884000	0.866000	0.057917	1.707000	-1.845000	-0.279000	0.957000	0.329000	0.923000	-0.084000	-0.158000	-0.726000	0.698000	6.470000	4.330000	1.026833
S22	40.000000	0.000000	40.000000	-0.681000	1.869000	0.469000	-0.712000	0.131000	-0.067000	-2.139000	1.752000	2.602000	0.874000	-1.945000	3.929000	0.506833	-0.310000	-1.766000	1.482000	-1.068000	-0.509000	-2.695000	2.206000	1.518000	9.162000	5.371000	-18.260000	-0.768000	-0.469750
S23	50.000000	0.000000	50.000000	-0.035000	0.776000	0.916000	-1.269000	-3.597000	-0.276000	-0.337000	1.208000	-1.224000	-0.500000	0.664000	0.746000	-0.244000	0.545000	-2.357000	0.518000	0.077000	0.244000	2.331000	2.824000	-0.221000	2.942000	-0.339000	-3.099000	-0.673000	0.232667
S24	35.000000	0.000000	35.000000	-1.028000	3.607000	1.265000	-1.176000	0.044000	0.310000	-0.599000	1.839000	-0.172000	-0.620000	-0.686000	-0.598000	0.182167	-1.196000	1.136000	0.672000	1.241000	4.563000	1.757000	-0.002000	-2.809000	-0.563000	-0.424000	4.221000	1.204000	0.816667
S25	45.000000	0.000000	45.000000	1.902000	0.243000	0.195000	-1.215000	-1.190000	-0.228000	1.201000	-1.400000	-0.626000	-0.093000	0.578000	-1.308000	-0.161750	-0.767000	-1.970000	-1.004000	-0.112000	0.398000	2.095000	4.113000	0.522000	0.908000	-1.135000	-0.810000	-0.960000	0.106500
S26	40.000000	0.000000	40.000000	0.509000	0.122000	-0.546000	-0.168000	0.101000	0.278000	-0.029000	-1.220000	-0.288000	-0.589000	-1.249000	1.261000	-0.151500	1.054000	-1.026000	-4.066000	3.190000	-0.806000	-0.169000	-1.259000	-2.278000	-0.168000	-2.520000	7.231000	0.915000	0.008167
S27	49.000000	0.000000	49.000000	-1.055000	-0.619000	-0.235000	-1.117000	0.478000	0.988000	0.869000	-0.378000	-0.005000	-0.251000	-0.279000	0.027000	-0.131417	6.231000	-3.368000	2.670000	1.392000	1.510000	-2.068000	0.918000	2.015000	-0.007000	3.974000	1.885000	-0.155000	1.249750
S28	50.000000	0.000000	50.000000	1.974000	0.547000	0.457000	0.122000	-0.370000	1.038000	-0.023000	1.796000	-1.039000	-0.765000	-0.329000	0.148000	0.296333	0.200000	0.476000	-1.160000	-0.667000	-0.223000	-0.578000	0.595000	1.224000	-0.098000	-0.498000	-0.224000	-1.200000	-0.179417
S29	36.000000	0.000000	36.000000	0.620000	-0.301000	0.037000	0.034000	-0.075000	-0.621000	-0.618000	0.300000	0.099000	-0.403000	-0.446000	0.072000	-0.108500	-0.781000	-0.133000	0.772000	0.506000	0.774000	-0.509000	0.335000	0.260000	0.035000	1.039000	0.142000	1.152000	0.299333
S30	33.000000	0.000000	33.000000	-0.328000	0.711000	0.382000	0.997000	-0.941000	0.172000	-0.271000	0.017000	-0.323000	-0.430000	-0.019000	0.658000	0.052083	0.502000	-7.263000	-2.364000	0.106000	-1.900000	-0.942000	0.698000	0.213000	0.089000	0.941000	0.164000	0.492000	-0.772000
S31	47.000000	0.000000	47.000000	-0.141000	-0.825000	0.506000	-0.587000	0.139000	-0.107000	0.973000	0.050000	1.199000	0.373000	0.633000	-0.332000	0.156750	-0.187000	-4.606000	0.827000	2.391000	-2.316000	-0.077000	-0.472000	0.190000	0.359000	-0.753000	-1.234000	0.279000	-0.466583
S32	36.000000	0.000000	36.000000	0.451000	-0.526000	-0.287000	0.523000	0.005000	-0.110000	0.485000	-0.069000	0.729000	-1.045000	-0.689000	-0.014000	-0.045583	-0.565000	0.609000	0.319000	-1.811000	0.689000	-0.082000	-0.042000	-1.291000	0.891000	-0.010000	3.664000	-1.011000	0.113333
S33	38.000000	0.000000	38.000000	0.069000	0.437000	-4.154000	-0.024000	3.238000	2.185000	2.402000	-0.726000	-0.629000	-0.687000	0.159000	0.097000	0.197250	1.058000	-2.103000	5.473000	1.425000	-1.945000	-1.013000	-12.241000	14.856000	5.945000	0.161000	2.545000	6.157000	1.693167
S34	44.000000	0.000000	44.000000	-0.364000	0.326000	0.554000	-1.666000	-0.722000	-1.044000	-0.170000	-0.841000	0.178000	-2.170000	-1.555000	-2.883000	-0.863083	-0.613000	0.180000	-0.303000	-0.087000	-0.854000	1.265000	0.708000	-1.029000	1.158000	1.720000	0.801000	-0.292000	0.221167
S35	40.000000	0.000000	40.000000	-2.075000	-0.770000	2.182000	-1.885000	1.268000	-2.376000	1.658000	-0.586000	-1.049000	0.125000	-1.420000	-0.057000	-0.415417	-2.673000	-0.659000	-0.764000	1.159000	-1.984000	-0.265000	-0.385000	-1.222000	-0.760000	0.291000	-1.584000	-0.956000	-0.816833
S36	50.000000	0.000000	50.000000	0.437000	-0.554000	-1.302000	-0.971000	-0.547000	0.433000	-0.325000	0.056000	-1.821000	-2.463000	-0.358000	1.884000	-0.460917	0.206000	1.508000	1.381000	-0.080000	1.467000	-1.699000	2.102000	-0.010000	0.653000	0.157000	0.221000	0.056000	0.496833
S37	38.000000	0.000000	38.000000	1.087000	0.513000	-1.696000	-1.178000	1.377000	1.326000	-0.142000	1.746000	-0.521000	4.624000	-0.301000	-1.237000	0.466500	0.456000	7.767000	-0.324000	-0.421000	-2.487000	1.220000	0.138000	1.653000	-0.007000	1.714000	1.102000	0.033000	0.903667
S38	41.000000	0.000000	41.000000	-0.154000	-0.895000	1.640000	0.283000	1.801000	-0.143000	-0.228000	-0.129000	2.149000	1.612000	0.516000	-1.543000	0.409083	0.807000	-2.578000	1.769000	12.081000	-0.275000	-3.202000	2.994000	20.565000	6.250000	1.230000	3.269000	0.130000	3.586667
S39	39.000000	0.000000	39.000000	-1.247000	-2.259000	0.250000	0.431000	0.203000	0.332000	0.555000	1.194000	-0.451000	0.345000	-0.044000	0.462000	-0.019083	-6.971000	-0.706000	-0.945000	0.271000	-1.315000	-1.480000	-1.013000	-1.255000	-1.233000	-1.086000	1.052000	5.995000	-0.723833
S40	39.000000	0.000000	39.000000	-1.241000	-0.701000	-0.346000	0.073000	0.881000	-0.730000	0.238000	-0.116000	0.170000	0.963000	0.567000	1.217000	0.081250	2.012000	-0.280000	0.575000	0.723000	-0.372000	1.537000	0.733000	-1.029000	-0.291000	-0.588000	0.013000	0.671000	0.308667
S41	41.000000	0.000000	41.000000	0.463000	-0.099000	-0.671000	-0.525000	-0.479000	1.870000	-0.700000	1.196000	-0.209000	-0.014000	-0.726000	-2.315000	-0.184083	-1.876000	-1.324000	1.087000	0.283000	-1.382000	-0.170000	-0.311000	0.238000	0.936000	0.924000	-0.651000	-2.974000	-0.435000
S42	42.000000	0.000000	42.000000	0.025000	0.452000	0.253000	2.095000	-2.366000	0.149000	-1.136000	-0.171000	-1.440000	-0.402000	-0.362000	1.335000	-0.130667	1.145000	0.934000	0.557000	0.429000	-0.594000	0.736000	-0.384000	-1.202000	9.320000	-3.014000	0.028000	2.655000	0.884167
S43	46.000000	0.000000	46.000000	2.075000	-2.721000	5.560000	0.657000	3.591000	1.910000	-7.084000	15.366000	2.509000	1.599000	-0.829000	0.409000	1.920167	10.304000	-2.112000	-16.805000	-2.238000	2.804000	-4.632000	0.597000	3.141000	3.325000	5.414000	-46.497000	-2.725000	-4.118667
S44	56.000000	0.000000	56.000000	-0.319000	-0.384000	-0.168000	0.138000	0.017000	0.005000	-0.185000	-1.019000	-0.473000	0.908000	0.170000	-0.415000	-0.143750	-0.541000	-0.673000	-4.473000	-1.759000	0.693000	0.225000	-0.664000	-0.509000	0.112000	0.032000	1.840000	-0.331000	-0.504000
S45	44.000000	0.000000	44.000000	1.677000	0.000000	0.000000	0.000000	0.000000	0.000000	0.000000	0.000000	0.000000	0.000000	0.000000	0.000000	0.139750	0.024000	0.000000	0.000000	0.000000	0.000000	0.000000	0.000000	0.000000	0.000000	0.000000	0.000000	0.000000	0.002000
S46	35.000000	0.000000	35.000000	-0.472000	0.467000	0.110000	-1.293000	0.153000	-2.301000	-0.961000	0.802000	-0.289000	0.870000	0.564000	-0.183000	-0.211083	2.019000	1.557000	-0.879000	-0.176000	2.751000	-1.306000	-1.613000	-0.722000	-0.112000	-0.150000	0.360000	-3.323000	-0.132833
S47	32.000000	0.000000	32.000000	-2.828000	0.317000	0.155000	0.336000	-0.423000	0.655000	-0.505000	0.053000	0.503000	-1.655000	-0.471000	-0.225000	-0.340667	0.546000	-0.102000	-0.388000	0.307000	-0.225000	-0.637000	-0.418000	0.578000	-0.308000	-0.437000	0.180000	0.515000	-0.032417
S48	49.000000	0.000000	49.000000	-4.947000	-4.231000	-3.433000	-5.394000	-1.610000	0.745000	-3.396000	-0.624000	3.331000	-0.150000	-4.012000	-0.872000	-2.049417	4.455000	-0.642000	0.668000	-0.423000	-4.797000	-5.161000	-47.563000	2.739000	0.353000	-14.202000	-2.178000	7.074000	-4.973083
S49	28.000000	0.000000	28.000000	-0.089000	-0.820000	0.894000	0.757000	-0.049000	-1.290000	0.251000	0.960000	-1.222000	-0.089000	0.017000	-1.082000	-0.146833	-0.134000	-0.838000	-0.085000	-0.114000	1.530000	-3.092000	1.647000	-0.758000	-0.169000	-0.863000	-0.286000	-0.217000	-0.281583
S50	43.000000	0.000000	43.000000	0.258000	0.277000	-0.711000	2.498000	0.433000	-1.157000	0.472000	1.938000	0.933000	-1.318000	-0.270000	0.008000	0.280083	-2.071000	0.182000	0.023000	380.748000	0.221000	1.484000	1.244000	-0.363000	0.465000	0.879000	1.842000	-1.439000	31.934583
S51	46.000000	0.000000	46.000000	-0.869000	0.000000	0.000000	0.000000	0.000000	0.000000	0.000000	0.000000	0.000000	0.000000	0.000000	0.000000	-0.072417	-0.855000	0.000000	0.000000	0.000000	0.000000	0.000000	0.000000	0.000000	0.000000	0.000000	0.000000	0.000000	-0.071250
S52	42.000000	0.000000	42.000000	1.725000	-0.469000	1.359000	-0.145000	1.925000	-1.214000	-1.197000	0.958000	-0.695000	1.254000	-1.453000	-0.598000	0.120833	-0.497000	-1.443000	-0.154000	-11.306000	0.011000	1.494000	0.459000	1.111000	0.108000	0.274000	-3.205000	-6.964000	-1.676000
S53	41.000000	0.000000	41.000000	0.366000	0.259000	0.700000	-0.170000	-0.569000	-0.590000	-0.335000	0.805000	0.650000	-0.836000	0.249000	-1.719000	-0.099167	-0.792000	0.669000	10.325000	-1.812000	-2.570000	0.608000	0.096000	1.514000	-0.667000	1.452000	-0.872000	-1.255000	0.558000
S54	39.000000	0.000000	39.000000	0.297000	-0.289000	-2.455000	-1.981000	0.609000	4.024000	-0.278000	-0.266000	0.977000	0.055000	0.112000	0.282000	0.090583	-1.067000	-0.768000	-0.359000	-4.072000	0.109000	0.546000	-11.709000	-0.875000	0.214000	3.228000	-0.962000	-1.899000	-1.467833
S55	36.000000	0.000000	36.000000	1.263000	1.163000	0.142000	0.494000	-0.532000	-1.346000	0.783000	0.119000	0.452000	0.328000	-1.395000	0.493000	0.163667	-0.170000	0.353000	-0.051000	0.806000	-2.574000	0.513000	-0.058000	-0.041000	-2.022000	-0.003000	-0.133000	-1.353000	-0.394417
S56	41.000000	0.000000	41.000000	-7.407000	-5.359000	1.451000	-3.324000	-1.588000	-6.190000	4.847000	-2.606000	-5.380000	0.852000	-2.038000	-2.014000	-2.396333	-3.516000	-2.197000	-1.367000	-5.101000	-2.679000	13.096000	3.141000	-5.653000	-2.036000	-0.481000	-17.634000	-9.333000	-2.813333
S57	37.000000	0.000000	37.000000	0.861000	6.656000	-4.613000	-1.090000	2.844000	1.369000	-1.323000	1.343000	-0.328000	-0.777000	-1.692000	0.983000	0.352750	1.458000	0.469000	-10.664000	1.170000	0.734000	-0.099000	2.821000	1.412000	1.963000	2.501000	1.478000	2.891000	0.511167
S58	36.000000	0.000000	36.000000	1.250000	-0.140000	-0.722000	-1.656000	0.211000	-0.140000	-0.271000	-2.405000	-2.173000	0.150000	0.418000	3.465000	-0.167750	1.346000	-0.020000	1.273000	3.029000	0.429000	4.686000	0.123000	0.794000	0.557000	1.315000	0.109000	2.936000	1.381417
S59	44.000000	0.000000	44.000000	0.204000	2.422000	-0.389000	0.186000	0.135000	0.879000	-0.118000	0.740000	1.368000	0.719000	-1.296000	-0.651000	0.349917	-0.901000	0.021000	-0.639000	1.371000	-0.083000	0.290000	-0.192000	1.453000	-0.157000	-0.780000	0.707000	-0.008000	0.090167
S60	45.000000	0.000000	45.000000	-2.413000	-1.674000	-2.829000	-1.226000	1.875000	-0.808000	-0.337000	1.240000	0.075000	-2.210000	-0.695000	-0.729000	-0.810917	-2.282000	1.041000	-11.040000	4.135000	0.494000	0.944000	-1.804000	10.248000	1.509000	-4.276000	0.705000	0.878000	0.046000
