# Supplementary material for: Entorhinal grid-like codes and time-locked network dynamics track others navigating through space
Source: Nat Commun. 2023 Jan 31;14:231. doi: 10.1038/s41467-023-35819-3 (PMC9889810; doi:10.1038/s41467-023-35819-3)
Supplement: Supplementary file 4 — Source Data [file 41467_2023_35819_MOESM4_ESM.zip › Source-Data-Fig-3/panel-e_observation_control_ROIs/gridmagn_N59_14-Jun-2021_model_gridcat_mov_v1_cv_glm_sym_6_est_9_test_9_unused_1_sratopup_thr_0.8_ANAT_LR_V1_visual.csv]

subj	vx_total	vx_NaN	vx_used	gm_other_cv_1	gm_other_cv_2	gm_other_cv_3	gm_other_cv_4	gm_other_cv_5	gm_other_cv_6	gm_other_cv_7	gm_other_cv_8	gm_other_cv_9	gm_other_cv_10	gm_other_cv_11	gm_other_cv_12	gm_other_cv_mean	gm_self_cv_1	gm_self_cv_2	gm_self_cv_3	gm_self_cv_4	gm_self_cv_5	gm_self_cv_6	gm_self_cv_7	gm_self_cv_8	gm_self_cv_9	gm_self_cv_10	gm_self_cv_11	gm_self_cv_12	gm_self_cv_mean
S01	1386.000000	0.000000	1386.000000	1.172000	1.490000	6.057000	1.966000	6.486000	-0.832000	0.656000	4.654000	-2.284000	-5.266000	-0.590000	-1.442000	1.005583	-0.174000	1.963000	-4.671000	5.254000	-3.584000	-10.303000	1.084000	-2.622000	7.048000	8.807000	4.087000	-5.114000	0.147917
S02	1164.000000	2.000000	1162.000000	-1.531000	-3.023000	1.327000	4.693000	0.898000	4.113000	2.124000	-0.167000	1.247000	0.103000	3.869000	4.437000	1.507500	2.272000	-0.057000	3.291000	-2.426000	-2.858000	-1.617000	-1.505000	1.444000	-357.983000	-3.656000	2.214000	3.315000	-29.797167
S03	1692.000000	294.000000	1398.000000	0.490000	-4.913000	-3.818000	-1.816000	1.632000	-3.633000	-8.077000	-3.642000	-0.981000	-6.366000	-4.125000	2.710000	-2.711583	0.087000	1.834000	3.068000	3.614000	-2.407000	-7.215000	-1.596000	-1.090000	2.530000	1.102000	-11.613000	0.142000	-0.962000
S04	1445.000000	209.000000	1236.000000	-1.335000	-0.853000	-1.212000	-2.650000	-3.274000	-0.687000	-7.313000	-10.860000	1.176000	-0.751000	-2.173000	-1.949000	-2.656750	-1.894000	-1.844000	-2.480000	-1.112000	-0.657000	-1.793000	-3.078000	0.547000	-3.485000	2.678000	-0.812000	-1.129000	-1.254917
S05	1081.000000	2.000000	1079.000000	1.184000	-0.970000	4.496000	0.819000	0.153000	1.841000	-2.069000	-2.390000	-1.247000	-0.312000	-1.325000	-7.077000	-0.574750	-0.738000	-1.712000	-2.085000	-1.043000	-18.528000	-2.049000	1.302000	-2.272000	-2.562000	-5.312000	-0.122000	-0.896000	-3.001417
S06	1352.000000	162.000000	1190.000000	-0.543000	2.359000	-1.503000	-1.692000	-0.943000	-2.776000	1.956000	0.436000	-0.323000	0.351000	0.642000	-4.140000	-0.514667	3.238000	0.447000	2.570000	3.462000	0.097000	-0.198000	0.393000	1.617000	3.813000	9.240000	-1.129000	-1.925000	1.802083
S07	1274.000000	228.000000	1046.000000	-2.336000	2.236000	-8.170000	5.730000	-7.954000	0.166000	-3.666000	-5.447000	-5.111000	-0.055000	-10.515000	-3.461000	-3.215250	4.213000	-1.991000	-2.011000	-1.031000	-0.640000	-13.387000	-0.586000	-1.312000	-0.020000	-0.778000	2.094000	-19.429000	-2.906500
S08	839.000000	192.000000	647.000000	-1.342000	-3.439000	3.280000	-2.241000	2.817000	1.036000	-1.054000	2.185000	-2.474000	-0.863000	-0.036000	-4.040000	-0.514250	0.992000	1.261000	7.877000	0.721000	-1.622000	33.377000	2.011000	-1.273000	-1.000000	-2.017000	3.340000	-0.952000	3.559583
S09	1283.000000	15.000000	1268.000000	3.303000	2.931000	-1.225000	-2.992000	2.504000	-1.344000	-0.079000	0.767000	1.875000	-0.277000	5.790000	-3.171000	0.673500	-0.434000	1.826000	0.006000	-0.261000	0.459000	4.241000	1.501000	4.446000	7.718000	-0.850000	-0.929000	0.169000	1.491000
S10	1724.000000	82.000000	1642.000000	0.847000	0.511000	-4.681000	2.902000	1.042000	0.043000	-0.529000	-2.544000	1.066000	-2.315000	-4.661000	-0.970000	-0.774083	-6.524000	4.542000	3.707000	6.838000	3.122000	0.832000	7.527000	3.659000	2.864000	-2.799000	0.172000	48.455000	6.032917
S11	1009.000000	4.000000	1005.000000	-0.949000	-4.620000	6.836000	-3.122000	0.011000	-1.761000	0.398000	-5.426000	-5.513000	-1.018000	-3.151000	-3.447000	-1.813500	0.022000	-0.354000	-3.902000	2.433000	-12.107000	2.965000	-5.751000	0.046000	-0.292000	12.145000	-2.833000	6.934000	-0.057833
S12	1486.000000	10.000000	1476.000000	-0.598000	-0.259000	0.682000	1.743000	3.067000	1.149000	3.982000	-0.699000	-2.026000	1.248000	3.146000	-1.058000	0.864750	-0.071000	-1.240000	-5.311000	-0.140000	5.715000	-1.822000	1.359000	-0.506000	-4.762000	-0.265000	1.447000	-0.560000	-0.513000
S13	1301.000000	56.000000	1245.000000	-2.412000	-3.486000	5.641000	0.474000	0.502000	1.495000	-10.370000	-0.862000	-4.444000	-2.016000	-1.064000	-6.029000	-1.880917	-0.302000	0.038000	0.617000	-0.025000	-7.895000	12.138000	-2.485000	0.187000	-4.330000	10.965000	-0.952000	4.202000	1.013167
S14	1333.000000	14.000000	1319.000000	-8.760000	-0.917000	0.561000	-4.173000	3.858000	-4.802000	-1.463000	-3.941000	0.113000	0.018000	-5.575000	1.840000	-1.936750	-2.453000	-0.554000	2.717000	-4.192000	1.369000	-3.273000	3.571000	0.916000	5.208000	1.867000	-1.878000	12.871000	1.347417
S16	1745.000000	6.000000	1739.000000	3.698000	-0.900000	-0.806000	3.169000	3.030000	2.045000	-4.127000	1.959000	0.859000	0.626000	3.632000	-5.304000	0.656750	-0.434000	-0.262000	1.784000	-1.702000	1.648000	-0.909000	2.739000	3.034000	-3.185000	-6.061000	-0.454000	1.175000	-0.218917
S17	1086.000000	1.000000	1085.000000	1.220000	0.356000	-7.740000	0.324000	-7.242000	-5.268000	-13.392000	4.319000	-5.560000	-3.917000	-0.442000	-3.148000	-3.374167	-2.303000	-8.675000	-2.882000	-11.055000	0.898000	-0.826000	-2.460000	5.189000	-1.292000	9.625000	-2.013000	0.718000	-1.256333
S18	1388.000000	0.000000	1388.000000	-0.362000	-1.050000	-2.841000	-5.193000	0.408000	-5.796000	-3.926000	-1.306000	0.381000	-5.804000	0.001000	-7.656000	-2.762000	24.559000	-0.680000	6.164000	-1.621000	0.010000	0.480000	-3.900000	-3.314000	-108.506000	0.564000	-5.850000	0.266000	-7.652333
S19	1176.000000	54.000000	1122.000000	-0.853000	-0.876000	0.479000	1.476000	-2.696000	2.182000	3.805000	3.081000	0.379000	0.516000	6.840000	-2.053000	1.023333	-1.415000	-0.042000	-5.410000	-0.839000	-2.856000	8.091000	-1.450000	-4.105000	0.519000	-3.129000	-4.944000	-0.672000	-1.354333
S20	1457.000000	0.000000	1457.000000	-3.427000	-4.367000	0.967000	-3.560000	1.710000	-0.022000	-1.727000	7.935000	-3.165000	-4.919000	0.995000	-1.078000	-0.888167	0.203000	-0.667000	-0.406000	3.656000	3.376000	2.092000	0.153000	-0.158000	0.860000	0.410000	-0.239000	-1.188000	0.674333
S21	1297.000000	0.000000	1297.000000	-0.207000	-0.503000	0.331000	-0.907000	-6.075000	-1.820000	-0.953000	-4.189000	-5.258000	0.493000	-2.469000	2.803000	-1.562833	9.607000	2.497000	1.879000	1.620000	0.341000	-1.351000	-43.194000	2.521000	7.614000	-0.225000	1.654000	0.757000	-1.356667
S22	1109.000000	0.000000	1109.000000	2.442000	8.887000	0.321000	2.013000	0.008000	-2.304000	-2.118000	2.183000	-2.310000	-1.390000	3.262000	2.158000	1.096000	4.228000	1.692000	-2.542000	-1.423000	-4.096000	2.083000	1.710000	0.394000	4.541000	1.774000	19.394000	1.223000	2.414833
S23	964.000000	0.000000	964.000000	-0.517000	-2.185000	-1.672000	2.509000	-6.466000	-0.082000	-0.966000	-1.562000	1.459000	0.795000	-0.250000	-4.300000	-1.103083	-0.876000	-3.436000	-1.362000	5.613000	1.467000	13.039000	1.653000	4.237000	2.313000	-0.035000	-1.607000	6.027000	2.252750
S24	713.000000	0.000000	713.000000	-1.837000	-1.583000	-0.069000	-3.167000	0.227000	-1.440000	1.511000	4.045000	1.423000	5.587000	-4.158000	-0.959000	-0.035000	-5.825000	1.705000	0.178000	-2.228000	-0.836000	-3.618000	-1.883000	-0.474000	1.107000	1.112000	-4.077000	6.663000	-0.681333
S25	1617.000000	0.000000	1617.000000	-0.704000	2.328000	1.357000	-5.067000	0.646000	2.334000	-4.823000	-1.946000	-0.006000	-1.280000	1.611000	1.431000	-0.343250	-3.178000	-13.485000	-2.118000	0.931000	-2.329000	-2.902000	0.162000	-2.977000	-92.069000	-2.500000	-1.115000	5.603000	-9.664750
S26	1080.000000	1.000000	1079.000000	0.049000	-4.823000	-6.734000	2.049000	0.519000	-2.122000	-5.403000	-4.496000	-0.672000	-9.092000	-2.482000	-7.047000	-3.354500	1.927000	-1.113000	-3.495000	1.947000	-3.757000	1.180000	0.010000	8.006000	-4.062000	-8.886000	-7.410000	1.222000	-1.202583
S27	1369.000000	0.000000	1369.000000	-0.159000	-0.877000	-1.595000	0.018000	-1.997000	-0.595000	-2.650000	-0.102000	0.676000	2.062000	0.401000	-1.337000	-0.512917	0.185000	-0.588000	-0.162000	1.670000	0.666000	-2.455000	1.900000	0.990000	-3.447000	-8.445000	-3.403000	-1.213000	-1.191833
S28	974.000000	0.000000	974.000000	5.644000	-2.123000	-1.532000	-0.249000	1.588000	5.910000	0.750000	-2.443000	4.232000	-8.160000	6.046000	1.298000	0.913417	1.581000	2.131000	-2.627000	-3.279000	-0.080000	-1.027000	0.216000	-0.232000	-3.375000	0.223000	-4.981000	12.358000	0.075667
S29	1118.000000	2.000000	1116.000000	-0.724000	0.853000	1.024000	-3.882000	-2.939000	-3.525000	0.187000	0.342000	-2.703000	-1.055000	-1.902000	1.202000	-1.093500	-2.245000	-0.004000	-0.540000	-1.810000	0.661000	-2.295000	-3.854000	-1.512000	-0.231000	-0.037000	-0.726000	-1.825000	-1.201500
S30	846.000000	0.000000	846.000000	-2.877000	-0.609000	-2.749000	-6.253000	0.344000	-2.363000	-0.414000	-6.011000	-1.859000	-0.687000	0.103000	3.940000	-1.619583	0.143000	0.517000	5.206000	-1.824000	1.690000	-3.001000	0.315000	0.095000	1.516000	-0.733000	-10.711000	-2.142000	-0.744083
S31	947.000000	0.000000	947.000000	0.515000	-1.440000	3.911000	-2.393000	1.474000	-3.042000	-3.316000	-6.486000	-0.746000	1.861000	-1.552000	3.580000	-0.636167	2.121000	1.968000	3.860000	-9.905000	1.965000	-0.079000	1.375000	1.759000	1.834000	3.055000	0.362000	1.086000	0.783417
S32	1250.000000	6.000000	1244.000000	-2.029000	1.201000	6.656000	-3.882000	4.668000	-5.064000	-0.338000	1.577000	0.869000	-2.300000	1.398000	-0.158000	0.216500	3.053000	2.139000	-0.921000	16.215000	-0.440000	-4.827000	4.405000	-3.125000	3.133000	0.869000	-30.456000	-1.122000	-0.923083
S33	1190.000000	0.000000	1190.000000	-0.659000	3.786000	0.248000	0.282000	-4.248000	2.511000	15.576000	-0.725000	-1.691000	4.905000	1.420000	-3.070000	1.527917	5.797000	-2.687000	-6.055000	1.094000	-3.860000	29.032000	1.425000	5.343000	-0.131000	2.552000	-1.684000	-0.398000	2.535667
S34	606.000000	0.000000	606.000000	-1.863000	-5.088000	-2.718000	-0.003000	0.249000	-1.589000	-1.066000	1.047000	-1.130000	-0.839000	-0.707000	1.019000	-1.057333	-0.575000	-0.240000	-2.222000	0.299000	-1.824000	-3.179000	-0.893000	-0.425000	-0.457000	-4.199000	-1.951000	-0.157000	-1.318583
S35	1285.000000	0.000000	1285.000000	0.988000	-0.748000	1.485000	-4.165000	0.004000	-7.060000	-4.015000	-0.627000	-0.970000	-1.002000	-2.408000	-3.283000	-1.816750	0.894000	0.808000	-2.671000	0.877000	-0.124000	-1.809000	-1.660000	3.508000	-2.321000	-1.641000	4.709000	-0.543000	0.002250
S36	679.000000	0.000000	679.000000	-0.250000	1.119000	-2.675000	0.335000	-0.384000	1.672000	-0.017000	0.939000	0.122000	-0.416000	0.601000	-1.704000	-0.054833	-0.379000	-0.350000	-0.421000	-0.383000	-2.690000	-1.981000	-2.144000	-1.409000	0.663000	0.247000	-0.093000	1.754000	-0.598833
S37	902.000000	0.000000	902.000000	0.920000	-7.169000	4.811000	-5.529000	-7.075000	-8.654000	1.468000	0.661000	7.948000	-1.754000	-3.163000	-3.164000	-1.725000	-4.009000	-3.159000	-5.560000	4.036000	-1.936000	-7.656000	1.180000	-3.812000	-1.801000	-28.818000	-29.843000	-1.388000	-6.897167
S38	1145.000000	0.000000	1145.000000	2.216000	3.077000	-2.245000	-2.919000	-0.017000	-1.758000	-0.922000	-4.123000	-3.804000	-1.193000	-1.455000	0.470000	-1.056083	-1.007000	0.040000	-0.880000	1.740000	1.640000	0.719000	-2.687000	-9.282000	-3.165000	0.574000	6.025000	-0.163000	-0.537167
S39	935.000000	0.000000	935.000000	1.044000	-3.962000	-0.492000	-0.907000	-1.947000	-0.990000	3.760000	-0.938000	-0.947000	-5.485000	1.162000	-4.774000	-1.206333	-3.075000	4.805000	1.151000	2.292000	-0.967000	-0.653000	-1.630000	1.028000	1.893000	1.987000	1.294000	21.102000	2.435583
S40	698.000000	0.000000	698.000000	-7.033000	-4.357000	-1.806000	-2.126000	-2.559000	-0.538000	-1.586000	-2.909000	-1.018000	-0.531000	-1.458000	0.949000	-2.081000	0.171000	0.965000	3.888000	4.090000	0.043000	1.468000	-2.149000	1.872000	1.244000	-1.230000	1.506000	2.484000	1.196000
S41	1212.000000	0.000000	1212.000000	2.206000	-1.342000	-1.066000	1.019000	2.888000	-1.860000	2.618000	-3.142000	1.020000	-4.739000	0.657000	3.849000	0.175667	-2.390000	0.016000	3.354000	-4.941000	3.505000	2.380000	-7.223000	0.493000	-2.024000	1.982000	1.298000	-3.237000	-0.565583
S42	536.000000	0.000000	536.000000	-0.209000	0.982000	0.368000	5.279000	-3.155000	-2.582000	5.780000	-1.912000	-3.180000	0.211000	-0.937000	-8.439000	-0.649500	1.074000	0.999000	-1.419000	0.650000	-1.250000	-4.344000	0.421000	-0.622000	-27.723000	3.938000	-2.370000	8.456000	-1.849167
S43	1343.000000	0.000000	1343.000000	-2.333000	-5.820000	-1.688000	0.301000	4.359000	7.320000	-5.956000	13.985000	-0.542000	-0.643000	5.796000	-1.195000	1.132000	-17.810000	-6.411000	-1.030000	-2.991000	-2.625000	-1.474000	6.436000	4.970000	-39.898000	9.691000	13.847000	-2.904000	-3.349917
S44	733.000000	0.000000	733.000000	-1.038000	-1.468000	-0.221000	0.909000	-2.190000	-2.129000	-2.344000	-3.056000	-1.574000	2.343000	-2.042000	0.925000	-0.990417	4.283000	-7.692000	10.520000	-3.661000	-1.468000	1.661000	0.809000	-0.934000	1.184000	-0.148000	2.483000	0.303000	0.611667
S45	772.000000	0.000000	772.000000	2.232000	0.000000	0.000000	0.000000	0.000000	0.000000	0.000000	0.000000	0.000000	0.000000	0.000000	0.000000	0.186000	3.169000	0.000000	0.000000	0.000000	0.000000	0.000000	0.000000	0.000000	0.000000	0.000000	0.000000	0.000000	0.264083
S46	1537.000000	0.000000	1537.000000	0.979000	-2.560000	1.203000	-1.521000	0.854000	-0.379000	-4.438000	-2.446000	-0.052000	1.004000	-2.203000	1.860000	-0.641583	1.405000	1.482000	1.694000	5.619000	-1.444000	1.926000	3.034000	3.727000	3.934000	-2.479000	1.839000	0.421000	1.763167
S47	1175.000000	0.000000	1175.000000	1.247000	-2.751000	1.213000	-2.227000	-3.566000	1.256000	1.614000	1.830000	-0.520000	-0.271000	-0.572000	-5.143000	-0.657500	3.034000	0.170000	-5.175000	-1.889000	0.395000	1.254000	0.852000	3.973000	43.467000	-1.403000	-3.237000	-1.871000	3.297500
S48	734.000000	0.000000	734.000000	-3.148000	-7.165000	-10.412000	6.527000	3.363000	1.315000	-6.087000	1.997000	1.371000	-4.406000	-19.642000	-8.764000	-3.754250	-0.426000	1.197000	-2.935000	-0.198000	1.106000	-11.077000	0.034000	-0.797000	3.049000	44.109000	-29.292000	15.665000	1.702917
S49	670.000000	0.000000	670.000000	0.818000	-0.415000	2.216000	-0.936000	-2.318000	3.090000	0.181000	-2.851000	-5.744000	2.695000	2.455000	1.026000	0.018083	-0.778000	-3.419000	1.866000	-2.549000	0.804000	-3.157000	-0.626000	2.266000	-1.551000	1.065000	-0.314000	0.024000	-0.530750
S50	1305.000000	2.000000	1303.000000	0.167000	-2.862000	1.658000	-2.176000	-1.059000	-0.453000	-0.467000	-0.347000	-0.085000	-3.106000	0.554000	0.938000	-0.603167	-1.381000	-1.501000	31.622000	129.406000	-5.672000	2.635000	1.431000	-3.572000	-5.244000	-1.474000	0.976000	1.680000	12.408833
S51	654.000000	0.000000	654.000000	-1.388000	0.000000	0.000000	0.000000	0.000000	0.000000	0.000000	0.000000	0.000000	0.000000	0.000000	0.000000	-0.115667	-4.468000	0.000000	0.000000	0.000000	0.000000	0.000000	0.000000	0.000000	0.000000	0.000000	0.000000	0.000000	-0.372333
S52	1162.000000	0.000000	1162.000000	2.960000	3.523000	4.254000	-3.089000	0.376000	-0.599000	-1.093000	3.073000	1.880000	-2.433000	-3.206000	-6.592000	-0.078833	-14.199000	-4.572000	-0.533000	3.903000	-2.249000	3.641000	5.211000	-2.586000	-5.547000	2.380000	-7.168000	-0.659000	-1.864833
S53	988.000000	17.000000	971.000000	-0.934000	-1.528000	-2.470000	-2.911000	2.472000	-1.302000	0.476000	-0.320000	-0.404000	0.582000	-0.692000	-0.967000	-0.666500	-0.668000	-8.374000	-38.005000	2.272000	-3.248000	0.628000	-0.894000	-1.259000	-18.464000	3.061000	1.913000	3.945000	-4.924417
S54	1316.000000	414.000000	902.000000	-2.772000	-7.599000	0.069000	1.138000	1.431000	1.082000	-0.836000	0.504000	0.652000	0.336000	-2.875000	-0.502000	-0.781000	-0.572000	-1.006000	11.986000	7.984000	4.063000	1.614000	-2.747000	-0.489000	0.045000	-1.084000	-0.236000	-2.155000	1.450250
S55	866.000000	0.000000	866.000000	1.747000	1.286000	-3.039000	0.215000	-1.966000	0.068000	-1.510000	-3.480000	1.437000	-1.050000	-1.316000	1.918000	-0.474167	0.292000	-1.358000	-0.130000	-1.224000	3.337000	-3.551000	-0.205000	19.907000	-4.470000	-0.296000	-2.331000	-0.064000	0.825583
S56	1251.000000	180.000000	1071.000000	-10.496000	6.492000	0.703000	2.515000	5.685000	5.354000	2.364000	-2.781000	-2.981000	2.584000	4.478000	-1.302000	1.051250	2.884000	1.847000	3.166000	5.028000	1.507000	1.199000	5.792000	-1.029000	26.719000	5.495000	-9.750000	-52.549000	-0.807583
S57	1456.000000	0.000000	1456.000000	-2.578000	-6.723000	-5.312000	-2.682000	-2.384000	-7.201000	2.696000	-4.517000	-1.987000	-1.072000	-2.550000	2.320000	-2.665833	-3.446000	-7.257000	-5.482000	-3.446000	-1.960000	-1.081000	-0.649000	2.317000	-1.929000	-3.684000	-0.798000	-0.694000	-2.342417
S58	1369.000000	0.000000	1369.000000	1.999000	-0.722000	0.808000	-1.584000	2.384000	-1.095000	-1.941000	0.923000	-4.788000	-0.999000	0.734000	7.077000	0.233000	1.985000	0.233000	-2.663000	-2.877000	-0.876000	-1.228000	-2.865000	-1.023000	-0.905000	-2.480000	-3.221000	-0.209000	-1.344083
S59	1156.000000	20.000000	1136.000000	1.125000	-2.421000	-1.905000	1.864000	1.804000	-4.288000	0.155000	4.886000	-1.215000	-5.017000	-1.282000	0.243000	-0.504250	-14.437000	1.270000	-0.403000	0.761000	4.963000	-4.539000	2.127000	-0.548000	-7.131000	4.786000	-1.279000	-1.124000	-1.296167
S60	840.000000	0.000000	840.000000	1.913000	0.937000	-1.828000	-1.459000	0.525000	-0.375000	3.183000	-0.547000	0.819000	0.424000	-1.452000	3.063000	0.433583	-3.573000	-0.207000	-0.122000	-1.662000	-2.173000	3.217000	-5.634000	-1.649000	0.634000	-5.030000	-0.541000	-2.481000	-1.601750
