# Supplementary material for: Entorhinal grid-like codes and time-locked network dynamics track others navigating through space
Source: Nat Commun. 2023 Jan 31;14:231. doi: 10.1038/s41467-023-35819-3 (PMC9889810; doi:10.1038/s41467-023-35819-3)
Supplement: Supplementary file 4 — Source Data [file 41467_2023_35819_MOESM4_ESM.zip › Source-Data-Fig-3/panel-h_spatial_stability/representational_stability_20210806.csv]

subj	other_sp_stab_mean	self_sp_stab_mean	other_temp_stab_mean	self_temp_stab_mean
'S01'	13.34931321	10.30249748	0.540322581	0.411290323
'S02'	6.860333385	4.89566091	0.443181818	0.443181818
'S04'	9.46857421	8.988035099	0.473214286	0.625
'S05'	6.043356909	4.763671747	0.596774194	0.346774194
'S06'	4.829761582	3.226030762	0.375	0.4375
'S07'	13.34790986	21.33934628	0.35	0.6
'S08'	3.994736207	3.689971327	0.545454545	0.659090909
'S09'	10.16703942	8.565059625	0.59375	0.6875
'S10'	4.936867939	3.804508069	0.5625	0.333333333
'S11'	10.46893705	7.452439045	0.510416667	0.645833333
'S12'	14.69629284	6.995126455	0.710526316	0.473684211
'S13'	3.226116062	4.014348007	0.25	0.431818182
'S14'	1.690091768	1.443808197	0.625	0.5
'S16'	6.870146981	8.484454942	0.625	0.703125
'S18'	6.477019977	9.282124383	0.47	0.44
'S19'	9.841557268	6.514721799	0.535714286	0.517857143
'S20'	7.038644083	7.468835466	0.427419355	0.5
'S21'	9.266481754	2.3466481	0.633928571	0.473214286
'S22'	NA	4.700620671	NA	0.352941176
'S23'	8.630469586	9.076712172	0.666666667	0.625
'S24'	29.1085703	17.82199314	0.55	0.465
'S26'	4.950225207	4.037596692	0.421052632	0.539473684
'S28'	9.47578026	7.064252876	0.711538462	0.365384615
'S29'	24.96726704	23.34240323	0.615384615	0.358974359
'S30'	6.786393947	3.866703707	0.375	0.5
'S31'	3.40363929	1.709291421	0.625	0.375
'S32'	7.004742911	5.214384915	0.5	0.433333333
'S34'	9.234298314	5.370225799	0.554054054	0.47972973
'S35'	3.151247349	3.923069049	0.30952381	0.5
'S36'	11.74446739	2.570212475	0.631944444	0.388888889
'S37'	4.191000519	NA	0.46875	NA
'S38'	2.72379188	3.602167535	0.289473684	0.381578947
'S39'	5.025421522	NA	0.653846154	NA
'S40'	NA	NA	NA	NA
'S41'	6.751232761	4.117998596	0.451923077	0.519230769
'S42'	6.655969139	NA	0.710526316	NA
'S43'	3.543180608	4.319934054	0.583333333	0.583333333
'S46'	7.134612811	5.110057315	0.62	0.44
'S47'	7.043868553	5.775654915	0.545454545	0.522727273
'S48'	3.575323016	4.034904974	0.45	0.8
'S49'	4.995641351	6.912754707	0.523255814	0.453488372
'S50'	6.12543952	6.820743397	0.222222222	0.555555556
'S52'	2.237947077	2.069652311	0.416666667	0.291666667
'S54'	10.2107739	13.51646349	0.523809524	0.494047619
'S55'	3.573537095	2.517915025	0.388888889	0.388888889
'S57'	4.177769117	4.522869036	0.513888889	0.625
'S58'	8.744299087	10.14300893	0.467741935	0.451612903
'S59'	14.5315901	8.97362126	0.422413793	0.331896552
'S60'	6.294237184	2.891519649	0.4625	0.6375
