# Supplementary material for: Entorhinal grid-like codes and time-locked network dynamics track others navigating through space
Source: Nat Commun. 2023 Jan 31;14:231. doi: 10.1038/s41467-023-35819-3 (PMC9889810; doi:10.1038/s41467-023-35819-3)
Supplement: Supplementary file 4 — Source Data [file 41467_2023_35819_MOESM4_ESM.zip › Source-Data-Fig-4/panel-b_observation_time-locked_activation/onesamplettest_swratopup_pmod_other_N47_sameasmainroianalysis_statistics_table_thresholded.txt]

STATISTICS: 1
================================================================================
set	set	cluster	cluster	cluster	cluster	peak	peak	peak	peak	peak	
p	c	p(FWE-corr)	p(FDR-corr)	equivk	p(unc)	p(FWE-corr)	p(FDR-corr)	T	equivZ	p(unc)	x,y,z {mm}
--------------------------------------------------------------------------------
0.049	1	0.007	0.014	102	0.000	0.049	0.114	  5.74	 4.96	0.000	30  8  -6 	164	R putamen                   	
						0.889	0.862	  4.37	 3.98	0.000	20 18   6 	162	R caudate                   	
						1.000	0.990	  3.51	 3.29	0.001	30  8   9 	164	R putamen                   	


table shows all local maxima more than 8.0mm apart
--------------------------------------------------------------------------------
Height threshold: T = %0.2f, p = %0.3f (%0.3f)
Extent threshold: k = %0.0f voxels, p = %0.3f (%0.3f)
Expected voxels per cluster, <k> = %0.3f
Expected number of clusters, <c> = %0.2f
FWEp: %0.3f, FDRp: %0.3f, FWEc: %0.0f, FDRc: %0.0f
Degrees of freedom = [%0.1f, %0.1f]
FWHM = %3.1f %3.1f %3.1f mm mm mm; %3.1f %3.1f %3.1f {voxels}
Volume: %0.0f = %0.0f voxels = %0.1f resels
Voxel size: %3.1f %3.1f %3.1f mm mm mm; (resel = %0.2f voxels)
3.277098e+00
9.995001e-04
1.000000e+00
D
1.854584e-03
4.914922e-02
5.730062e+00
5.039814e-02
5.727063e+00
Inf
ff
1.000000e+00
4.600000e+01
8.782834e+00
8.195420e+00
9.456843e+00
4.391417e+00
4.097710e+00
3.152281e+00
1.742256e+06
1.451880e+05
2.366507e+03

5.672452e+01
================================================================================
