# Supplementary material for: Entorhinal grid-like codes and time-locked network dynamics track others navigating through space
Source: Nat Commun. 2023 Jan 31;14:231. doi: 10.1038/s41467-023-35819-3 (PMC9889810; doi:10.1038/s41467-023-35819-3)
Supplement: Supplementary file 4 — Source Data [file 41467_2023_35819_MOESM4_ESM.zip › Source-Data-Fig-4/panel-c_observation_time-locked_activation_behav/onesamplettest_swratopup_pmod_other_N47_sameasmainroianalysis_cov_avgDistErr_statistics_table_thresholded.txt]

STATISTICS: 0 1
================================================================================
set	set	cluster	cluster	cluster	cluster	peak	peak	peak	peak	peak	
p	c	p(FWE-corr)	p(FDR-corr)	equivk	p(unc)	p(FWE-corr)	p(FDR-corr)	T	equivZ	p(unc)	x,y,z {mm}
--------------------------------------------------------------------------------
0.000	3	0.015	0.010	197	0.000	0.669	0.986	  4.65	 4.18	0.000	 32  54  -9 	24	R middle frontal gyrus       	
						0.979	0.986	  4.16	 3.80	0.000	 20  38 -21 	30	R middle orbitofrontal gyrus 	
						0.984	0.986	  4.13	 3.78	0.000	 32  40 -18 	30	R middle orbitofrontal gyrus 	
						1.000	0.986	  3.50	 3.27	0.001	 22  50 -15 	30	R middle orbitofrontal gyrus 	
						1.000	0.986	  3.40	 3.19	0.001	 14  34 -12 	24	R middle frontal gyrus       	
						1.000	0.986	  3.14	 2.97	0.001	 38  48 -15 	32	R lateral orbitofrontal gyrus	
						1.000	0.986	  3.06	 2.90	0.002	 24  42  -6 	24	R middle frontal gyrus       	
						1.000	0.986	  2.76	 2.64	0.004	 38  58 -15 	32	R lateral orbitofrontal gyrus	
		0.008	0.007	222	0.000	0.994	0.986	  4.05	 3.72	0.000	-18  -2  12 		
						1.000	0.986	  3.65	 3.40	0.000	-20  16   3 	163	L putamen                   	
						1.000	0.986	  3.54	 3.31	0.000	-18  14  -6 	163	L putamen                   	
						1.000	0.986	  3.47	 3.25	0.001	-20  18  15 		
						1.000	0.986	  3.41	 3.20	0.001	-26   8  -3 	163	L putamen                   	
						1.000	0.986	  3.29	 3.10	0.001	-20   2   0 	163	L putamen                   	
						1.000	0.986	  3.06	 2.90	0.002	-10  14   3 	161	L caudate                   	
		0.004	0.007	245	0.000	0.997	0.986	  4.00	 3.68	0.000	 14   4  18 	162	R caudate                   	
						1.000	0.986	  3.57	 3.33	0.000	 14  10  12 	162	R caudate                   	
						1.000	0.986	  3.36	 3.16	0.001	 28   8   6 	164	R putamen                   	
						1.000	0.986	  3.35	 3.15	0.001	 10  -6  18 	162	R caudate                   	
						1.000	0.986	  3.33	 3.13	0.001	 28  10  -3 	164	R putamen                   	
						1.000	0.986	  3.19	 3.01	0.001	 20   4  -3 	164	R putamen                   	

table shows all local maxima more than 8.0mm apart
--------------------------------------------------------------------------------
Height threshold: T = %0.2f, p = %0.3f (%0.3f)
Extent threshold: k = %0.0f voxels, p = %0.3f (%0.3f)
Expected voxels per cluster, <k> = %0.3f
Expected number of clusters, <c> = %0.2f
FWEp: %0.3f, FDRp: %0.3f, FWEc: %0.0f, FDRc: %0.0f
Degrees of freedom = [%0.1f, %0.1f]
FWHM = %3.1f %3.1f %3.1f mm mm mm; %3.1f %3.1f %3.1f {voxels}
Volume: %0.0f = %0.0f voxels = %0.1f resels
Voxel size: %3.1f %3.1f %3.1f mm mm mm; (resel = %0.2f voxels)
2.689585e+00
4.987521e-03


6.663825e-04
4.986222e-02
1.055200e+01
5.114828e-02
5.751673e+00
Inf
ÅÅ
1.000000e+00
4.500000e+01
8.766426e+00
8.181645e+00
9.440395e+00
4.383213e+00
4.090823e+00
3.146798e+00
1.742256e+06
1.451880e+05
2.379067e+03

5.642507e+01
================================================================================
