# Supplementary material for: Entorhinal grid-like codes and time-locked network dynamics track others navigating through space
Source: Nat Commun. 2023 Jan 31;14:231. doi: 10.1038/s41467-023-35819-3 (PMC9889810; doi:10.1038/s41467-023-35819-3)
Supplement: Supplementary file 4 — Source Data [file 41467_2023_35819_MOESM4_ESM.zip › Source-Data-Fig-4/panel-d_observation_time-locked_connectivity_behav/onesamplettest_N47_allSessions_PPI_other translationxpmod_grid_other^1_cov_avgDistErr_statistics_table_thresholded.txt]

STATISTICS: 0 1
================================================================================
set	set	cluster	cluster	cluster	cluster	peak	peak	peak	peak	peak
p	c	p(FWE-corr)	p(FDR-corr)	equivk	p(unc)	p(FWE-corr)	p(FDR-corr)	T	equivZ	p(unc)	x,y,z {mm}
--------------------------------------------------------------------------------
0.000	12	0.000	0.000	613	0.000	0.083	0.296	5.47	4.77	0.000	22 -68 51	44	R superior parietal gyrus
						0.125	0.296	5.32	4.66	0.000	36 -40 51	44	R superior parietal gyrus
						0.245	0.324	5.06	4.48	0.000	20 -36 54	42	R postcentral gyrus
						0.259	0.324	5.03	4.46	0.000	30 -54 33	44	R superior parietal gyrus
						0.325	0.350	4.93	4.39	0.000	20 -30 48	42	R postcentral gyrus
						0.367	0.350	4.88	4.35	0.000	24 -56 42	44	R superior parietal gyrus
						0.616	0.401	4.60	4.15	0.000	36 -50 45	44	R superior parietal gyrus
						0.674	0.402	4.54	4.10	0.000	16 -44 54	44	R superior parietal gyrus
						0.688	0.402	4.53	4.09	0.000	34 -36 39	44	R superior parietal gyrus
						0.969	0.544	4.10	3.76	0.000	42 -34 33	46	R supramarginal gyrus
						0.997	0.678	3.88	3.59	0.000	32 -62 57	44	R superior parietal gyrus
						0.998	0.693	3.87	3.57	0.000	24 -60 33	44	R superior parietal gyrus
						0.999	0.725	3.78	3.50	0.000	14 -44 45	50	R precuneus
						1.000	0.744	3.68	3.43	0.000	18 -44 63	44	R superior parietal gyrus
						1.000	0.883	3.41	3.20	0.001	28 -38 45	44	R superior parietal gyrus
		0.022	0.013	73	0.001	0.099	0.296	5.41	4.72	0.000	-52 16 6	25	L inferior frontal gyrus
		0.001	0.001	131	0.000	0.150	0.296	5.25	4.61	0.000	36 -24 39	42	R postcentral gyrus
						0.873	0.499	4.31	3.92	0.000	22 -16 42	28	R precentral gyrus
						0.971	0.544	4.09	3.75	0.000	46 -20 30	42	R postcentral gyrus
						0.987	0.573	4.00	3.68	0.000	56 -22 45	46	R supramarginal gyrus
						0.999	0.725	3.80	3.52	0.000	46 -24 39	46	R supramarginal gyrus
						1.000	0.781	3.61	3.37	0.000	46 -32 51	46	R supramarginal gyrus
		0.000	0.000	197	0.000	0.196	0.296	5.15	4.54	0.000	-32 -34 -9	165	L hippocampus
						0.197	0.296	5.15	4.54	0.000	-34 -26 -15	165	L hippocampus
						0.401	0.350	4.84	4.32	0.000	-26 -42 -6	87	L parahippocampal gyrus
						0.478	0.350	4.75	4.25	0.000	-12 -32 -24	182	brainstem
						0.699	0.402	4.52	4.08	0.000	-18 -40 0	87	L parahippocampal gyrus
						0.928	0.516	4.21	3.84	0.000	-22 -30 -18	87	L parahippocampal gyrus
						0.975	0.544	4.07	3.74	0.000	-18 -52 -6	89	L lingual gyrus
						1.000	0.725	3.74	3.47	0.000	-18 -32 -9	87	L parahippocampal gyrus
						1.000	0.744	3.68	3.42	0.000	-18 -40 -12	87	L parahippocampal gyrus
						1.000	0.820	3.55	3.32	0.000	-36 -26 -3	83	L middle temporal gyrus
		0.011	0.008	84	0.001	0.373	0.350	4.87	4.34	0.000	-30 -66 36	47	L angular gyrus
						0.923	0.516	4.22	3.85	0.000	-36 -66 18	63	L middle occipital gyrus
						1.000	0.820	3.55	3.32	0.000	-34 -70 30	63	L middle occipital gyrus
		0.000	0.000	154	0.000	0.408	0.350	4.83	4.31	0.000	2 -32 -24	182	brainstem
						0.708	0.402	4.51	4.07	0.000	8 -36 -42	182	brainstem
						0.759	0.415	4.45	4.03	0.000	0 -32 -45	182	brainstem
						0.939	0.516	4.18	3.83	0.000	8 -32 -30	182	brainstem
						0.999	0.709	3.83	3.54	0.000	-10 -38 -39	182	brainstem
		0.007	0.006	92	0.000	0.410	0.350	4.83	4.31	0.000	22 0 12	164	R putamen
						0.800	0.446	4.40	3.99	0.000	22 6 0	164	R putamen
						0.982	0.571	4.04	3.71	0.000	28 0 6	164	R putamen
		0.004	0.004	100	0.000	0.463	0.350	4.77	4.26	0.000	-42 -48 -3	83	L middle temporal gyrus
						0.692	0.402	4.53	4.09	0.000	-40 -54 -24	91	L fusiform gyrus
						0.965	0.544	4.11	3.77	0.000	-48 -48 -33	181	cerebellum
						1.000	0.725	3.75	3.48	0.000	-32 -40 -24	91	L fusiform gyrus
		0.039	0.022	64	0.002	0.551	0.399	4.67	4.19	0.000	26 -48 -6	90	R lingual gyrus
						0.558	0.399	4.66	4.19	0.000	20 -44 -15	90	R lingual gyrus
						0.993	0.638	3.95	3.64	0.000	20 -36 -18	88	R parahippocampal gyrus
		0.000	0.000	156	0.000	0.685	0.402	4.53	4.09	0.000	34 -76 39	64	R middle occipital gyrus
						0.875	0.499	4.30	3.92	0.000	32 -82 33	64	R middle occipital gyrus
						0.927	0.516	4.21	3.85	0.000	36 -74 27	64	R middle occipital gyrus
						1.000	0.725	3.76	3.49	0.000	38 -88 24	64	R middle occipital gyrus
		0.003	0.003	107	0.000	0.732	0.410	4.48	4.05	0.000	-34 -6 0	101	L insular cortex
						0.866	0.499	4.32	3.93	0.000	-28 -16 -6	163	L putamen
						0.999	0.725	3.78	3.51	0.000	-26 4 9	163	L putamen
						1.000	0.770	3.63	3.38	0.000	-28 -24 -3	163	L putamen
		0.012	0.008	83	0.001	0.817	0.458	4.38	3.98	0.000	-26 -48 39	43	L superior parietal gyrus
						1.000	0.725	3.74	3.47	0.000	-34 -44 57	43	L superior parietal gyrus
						1.000	0.770	3.63	3.38	0.000	-38 -36 42	43	L superior parietal gyrus
table shows all local maxima more than 8.0mm apart
--------------------------------------------------------------------------------
Height threshold: T = %0.2f, p = %0.3f (%0.3f)
Extent threshold: k = %0.0f voxels, p = %0.3f (%0.3f)
Expected voxels per cluster, <k> = %0.3f
Expected number of clusters, <c> = %0.2f
FWEp: %0.3f, FDRp: %0.3f, FWEc: %0.0f, FDRc: %0.0f
Degrees of freedom = [%0.1f, %0.1f]
FWHM = %3.1f %3.1f %3.1f mm mm mm; %3.1f %3.1f %3.1f {voxels}
Volume: %0.0f = %0.0f voxels = %0.1f resels
Voxel size: %3.1f %3.1f %3.1f mm mm mm; (resel = %0.2f voxels)
3.281480e+00
9.995002e-04
1.000000e+00
=
2.253216e-03
4.689665e-02
5.388440e+00
4.803194e-02
5.656039e+00
Inf
@6
4.500000e+01
8.408594e+00
8.199528e+00
9.318039e+00
4.204297e+00
4.099764e+00
3.106013e+00
1.251024e+06
1.042520e+05
1.621210e+03
5.353718e+01
================================================================================
